# Supplementary material for: Multigenic resistance to Xylella fastidiosa in wild grapes (Vitis sps.) and its implications within a changing climate
Source: Commun Biol. 2023 May 30;6:580. doi: 10.1038/s42003-023-04938-4 (PMC10229667; doi:10.1038/s42003-023-04938-4)
Supplement: Supplementary file 3 — Supplementary Data 1-10 [file 42003_2023_4938_MOESM3_ESM.xlsx]

## Sheet: Supplementary Data S1
1. Quantitative concentrations in CFU/ml of X. fastidiosa detected in the V. arizonica accessions used in this study.
n.	Sample	CFUs/ml
1	A1	8.69
2	A14F	7.31
3	A15	9.23
4	A18	8.7
5	A2	7.76
6	A20	9.34
7	A21M	9.1
8	A22F	8.45
9	A24	9.14
10	A27F	9.33
11	A28	9.79
12	A29	7.53
13	A3	8.76
14	A34	10.16
15	A35	10.68
16	A40	12.03
17	A42F	6.77
18	A43	10.51
19	A5	9.21
20	A51	9.73
21	A52F	8.65
22	A53	8.87
23	A54F	9.32
24	A55F	8.55
25	A56	8.07
26	A58	7.56
27	A8M	8.05
28	ANU1	12.92
29	ANU10	17.64
30	ANU11	18.04
31	ANU13	14.32
32	ANU14	13.61
33	ANU15	13.33
34	ANU16	14.7
35	ANU17	14.33
36	ANU18	15.72
37	ANU21	17.75
38	ANU23	14.36
39	ANU28	14.6
40	ANU29	13.91
41	ANU32	13.36
42	ANU4	10.52
43	ANU45	9.98
44	ANU49	11.21
45	ANU5	8.77
46	ANU50	13.82
47	ANU51	12.73
48	ANU52	13.52
49	ANU53	11.33
50	ANU57	9.42
51	ANU6	17.38
52	ANU65	12.11
53	ANU66	12.29
54	ANU67	10.15
55	ANU68	9.64
56	ANU69	10.71
57	ANU71	8.64
58	ANU77	8.75
59	ANU9	16.87
60	AZ11-001	9.15
61	AZ11-005	9.26
62	AZ11-006	9.29
63	AZ11-007	9.27
64	AZ11-008	9.3
65	AZ11-009	9.68
66	AZ11-010	9.2
67	AZ11-011	8.41
68	AZ11-012a	8.94
69	AZ11-014	10.75
70	AZ11-016	11.99
71	AZ11-017	10.13
72	AZ11-018	10.13
73	AZ11-019	8.56
74	AZ11-091	11.89
75	AZ11-092	12.47
76	AZ11-094	14.71
77	AZ11-096	15.33
78	AZ11-097	12.89
79	AZ11-099	15.51
80	AZ11-100	11.06
81	AZ11-101	13.81
82	AZ11-103	12.58
83	AZ11-104	10.05
84	AZ11-105	7.86
85	AZ11-107	8.3
86	AZ11-108	14.6
87	AZ11-109	9.06
88	AZ11-110	13.29
89	AZ12-138	14.6
90	AZ14-088	6.09
91	b40-14	9.84
92	b40-29	9.01
93	b41-13	7.51
94	b42-26	9.33
95	b43-15	8.39
96	b43-17	9.23
97	C12-94	8.12
98	C16-94	12.87
99	C17-94	6.45
100	C18-94	11.06
101	C19-94	11.5
102	C23-94	9.36
103	C24-94	8.85
104	C28-94	7.59
105	C29-94	8.35
106	C30-94	10.55
107	C31-94	9.3
108	C38-94	8.06
109	C42-94	12.47
110	GC1	8.54
111	GC2	9.99
112	GC3	8.57
113	GC4	9.64
114	GC5	8.65
115	GC6	9.39
116	NM11-020	9.85
117	NM11-021	8.78
118	NM11-022	12.8
119	NM11-023	10.63
120	NM11-024	11.23
121	NM11-026	8.77
122	NM11-027	10.76
123	NM11-031	7.94
124	NM11-033	10.74
125	NM11-034	12.76
126	NM11-035	10.93
127	NM11-036	7.71
128	NM11-037	10.21
129	NM11-038	8.85
130	NM11-039	12.23
131	NM11-040	11.46
132	NM11-042	11.35
133	NM11-043	9.47
134	NM11-044a	9.24
135	NM11-044f	7.89
136	NM11-045	11.18
137	NM11-046	10.87
138	NM11-047	11.53
139	NM11-048	8.6
140	NM11-049	9.55
141	NM11-050	8.67
142	NM11-051	10.39
143	NM11-052	9.66
144	NM11-053	13.15
145	NM11-055	12.03
146	NM11-058	8.8
147	NM11-059	9.77
148	NM11-060	12.58
149	NM11-061	12.81
150	NM11-063	13.18
151	NM11-064	9.42
152	NM11-065	8.98
153	NM11-066	8.84
154	NM11-067	9.55
155	NM11-068	9.1
156	TXNM081	13.49
157	TXNM0810	8.59
158	TXNM0811	8.26
159	TXNM0812	12.07
160	TXNM0813	8.77
161	TXNM0816	10.94
162	TXNM082	14.7
163	TXNM086	10.55
164	UT12-065	14.79
165	UT12-066	13.57
166	UT12-067	13.72
167	UT12-068	13.23

## Sheet: Supplementary Data S2
2. Significant SNPs from the GWAS in hap1 and hap2 and from both methods.
Haplotype	SNP_ID	chr	pos	LFMM (pval)	EMMAX (pval)
hap1	chr01_8370148	chr01	8370148	N.S.	7.38e-09
hap1	chr01_20596920	chr01	20596920	N.S.	4.11e-08
hap1	chr02_4485424	chr02	4485424	N.S.	2.72e-08
hap1	chr02_10644429	chr02	10644429	N.S.	2.69e-09
hap1	chr02_10644444	chr02	10644444	N.S.	2.69e-09
hap1	chr02_13077962	chr02	13077962	4.09e-08	N.S.
hap1	chr02_13108108	chr02	13108108	4.09e-08	N.S.
hap1	chr02_13149072	chr02	13149072	4.09e-08	1.22e-08
hap1	chr02_13149103	chr02	13149103	4.09e-08	N.S.
hap1	chr03_11989991	chr03	11989991	N.S.	2.51e-08
hap1	chr04_22919135	chr04	22919135	8.29e-10	1.98e-08
hap1	chr07_6871078	chr07	6871078	3.53e-08	N.S.
hap1	chr07_6871526	chr07	6871526	3.53e-08	N.S.
hap1	chr10_6500495	chr10	6500495	N.S.	3.19e-08
hap1	chr10_7085360	chr10	7085360	N.S.	4e-08
hap1	chr10_23462586	chr10	23462586	N.S.	2.05e-08
hap1	chr10_23765386	chr10	23765386	N.S.	2.88e-08
hap1	chr11_1230838	chr11	1230838	4.26e-08	N.S.
hap1	chr11_11647678	chr11	11647678	4.09e-08	4.54e-08
hap1	chr12_13334771	chr12	13334771	N.S.	1.92e-08
hap1	chr13_23870570	chr13	23870570	4.26e-08	N.S.
hap1	chr13_23915236	chr13	23915236	1.83e-08	N.S.
hap1	chr14_475430	chr14	475430	N.S.	3.29e-08
hap1	chr14_1234136	chr14	1234136	7.54e-09	5.63e-09
hap1	chr14_1235411	chr14	1235411	4.71e-08	N.S.
hap1	chr14_1235777	chr14	1235777	9.02e-10	4.78e-08
hap1	chr14_1235915	chr14	1235915	7.54e-09	5.63e-09
hap1	chr14_1236268	chr14	1236268	1.27e-09	2.89e-09
hap1	chr14_1236972	chr14	1236972	7.54e-09	5.63e-09
hap1	chr14_1237202	chr14	1237202	7.54e-09	5.63e-09
hap1	chr14_1237928	chr14	1237928	3.95e-08	N.S.
hap1	chr14_1237998	chr14	1237998	6.72e-09	N.S.
hap1	chr14_9132810	chr14	9132810	N.S.	4.9e-08
hap1	chr14_23480870	chr14	23480870	2.19e-08	N.S.
hap1	chr14_23506264	chr14	23506264	4.13e-09	4.54e-08
hap1	chr14_26593134	chr14	26593134	1.89e-08	N.S.
hap1	chr14_26593913	chr14	26593913	1.89e-08	N.S.
hap1	chr14_26598435	chr14	26598435	9.05e-10	8.25e-09
hap1	chr14_26632319	chr14	26632319	7.92e-09	1.94e-09
hap1	chr14_26632651	chr14	26632651	N.S.	3.72e-08
hap1	chr14_26637424	chr14	26637424	1.89e-08	N.S.
hap1	chr14_26641323	chr14	26641323	7.92e-09	1.94e-09
hap1	chr14_26650901	chr14	26650901	7.97e-10	N.S.
hap1	chr14_26657700	chr14	26657700	2.28e-08	N.S.
hap1	chr14_26657901	chr14	26657901	3.72e-08	N.S.
hap1	chr14_26658196	chr14	26658196	8.13e-11	9.12e-09
hap1	chr14_26674335	chr14	26674335	3.66e-08	N.S.
hap1	chr14_26677939	chr14	26677939	1.08e-14	3.21e-12
hap1	chr14_26678120	chr14	26678120	2.46e-12	8.68e-10
hap1	chr14_26679420	chr14	26679420	1.13e-12	1.13e-09
hap1	chr14_26680207	chr14	26680207	1.88e-14	6.43e-12
hap1	chr14_26682193	chr14	26682193	7.21e-09	N.S.
hap1	chr14_26684394	chr14	26684394	7.02e-10	N.S.
hap1	chr14_26684487	chr14	26684487	9.69e-14	1.46e-11
hap1	chr14_26701723	chr14	26701723	4.14e-08	N.S.
hap1	chr14_26733459	chr14	26733459	5.67e-09	N.S.
hap1	chr14_26745142	chr14	26745142	3.6e-08	N.S.
hap1	chr14_26752710	chr14	26752710	7.4e-09	N.S.
hap1	chr14_26753827	chr14	26753827	3.52e-10	N.S.
hap1	chr14_26759896	chr14	26759896	3.87e-08	N.S.
hap1	chr15_3306840	chr15	3306840	1.41e-08	3.35e-08
hap1	chr15_3310907	chr15	3310907	6.78e-09	N.S.
hap1	chr15_3311798	chr15	3311798	6.78e-09	N.S.
hap1	chr15_3311954	chr15	3311954	6.78e-09	N.S.
hap1	chr15_3311975	chr15	3311975	6.78e-09	N.S.
hap1	chr15_3373418	chr15	3373418	1.18e-08	N.S.
hap1	chr15_3375239	chr15	3375239	6.78e-09	N.S.
hap1	chr15_3375879	chr15	3375879	2.31e-09	3.39e-10
hap1	chr15_3376889	chr15	3376889	6.78e-09	N.S.
hap1	chr15_3377201	chr15	3377201	6.78e-09	N.S.
hap1	chr15_3377369	chr15	3377369	6.78e-09	N.S.
hap1	chr15_3377605	chr15	3377605	6.78e-09	N.S.
hap1	chr15_3378559	chr15	3378559	1.04e-09	7.99e-10
hap1	chr15_3382242	chr15	3382242	6.78e-09	N.S.
hap1	chr15_3382625	chr15	3382625	6.78e-09	N.S.
hap1	chr15_3383126	chr15	3383126	6.78e-09	N.S.
hap1	chr15_3388120	chr15	3388120	6.78e-09	N.S.
hap1	chr15_3389507	chr15	3389507	2.31e-09	3.39e-10
hap1	chr15_3406925	chr15	3406925	3.32e-10	8.1e-09
hap1	chr15_3407357	chr15	3407357	6.78e-09	N.S.
hap1	chr15_3412870	chr15	3412870	1.04e-08	N.S.
hap1	chr15_3520061	chr15	3520061	6.78e-09	N.S.
hap1	chr15_3520064	chr15	3520064	6.78e-09	N.S.
hap1	chr15_19131878	chr15	19131878	3.32e-08	3.05e-09
hap1	chr15_20295279	chr15	20295279	3.53e-08	N.S.
hap1	chr15_20295781	chr15	20295781	3.53e-08	N.S.
hap1	chr15_20298765	chr15	20298765	3.53e-08	N.S.
hap1	chr18_4471198	chr18	4471198	N.S.	1.35e-08
hap1	chr18_18290018	chr18	18290018	3.14e-08	N.S.
hap2	chr01_11713395	chr01	11713395	1.18799e-09	9.62078e-09
hap2	chr02_9433839	chr02	9433839	N.S.	2.68547e-09
hap2	chr02_9433854	chr02	9433854	N.S.	2.68547e-09
hap2	chr02_9434049	chr02	9434049	N.S.	2.33624e-09
hap2	chr02_11996700	chr02	11996700	N.S.	1.21789e-08
hap2	chr02_11996746	chr02	11996746	N.S.	7.73851e-09
hap2	chr02_11996766	chr02	11996766	N.S.	7.73851e-09
hap2	chr02_12004337	chr02	12004337	N.S.	1.15926e-08
hap2	chr02_16990744	chr02	16990744	6.6269e-09	7.75219e-09
hap2	chr02_16992826	chr02	16992826	N.S.	1.43276e-08
hap2	chr06_14076729	chr06	14076729	7.25557e-09	N.S.
hap2	chr06_14076782	chr06	14076782	7.25557e-09	N.S.
hap2	chr06_14076799	chr06	14076799	7.25557e-09	N.S.
hap2	chr06_14077985	chr06	14077985	N.S.	9.50843e-09
hap2	chr06_14077988	chr06	14077988	N.S.	9.50843e-09
hap2	chr06_14077991	chr06	14077991	N.S.	9.50843e-09
hap2	chr06_16352123	chr06	16352123	5.83667e-09	N.S.
hap2	chr06_16352128	chr06	16352128	6.21838e-12	N.S.
hap2	chr06_16352159	chr06	16352159	5.83667e-09	N.S.
hap2	chr07_5349315	chr07	5349315	N.S.	5.55425e-10
hap2	chr07_5940428	chr07	5940428	1.6557e-09	N.S.
hap2	chr10_6353390	chr10	6353390	N.S.	7.52371e-09
hap2	chr10_6354278	chr10	6354278	N.S.	5.24863e-09
hap2	chr10_21695581	chr10	21695581	4.76515e-09	N.S.
hap2	chr12_10915403	chr12	10915403	N.S.	1.75734e-09
hap2	chr12_11027195	chr12	11027195	N.S.	1.44863e-08
hap2	chr14_1153842	chr14	1153842	N.S.	7.95516e-09
hap2	chr14_1156046	chr14	1156046	N.S.	6.24054e-10
hap2	chr14_1156099	chr14	1156099	N.S.	1.01911e-09
hap2	chr14_1156131	chr14	1156131	N.S.	2.5432e-09
hap2	chr14_1156136	chr14	1156136	N.S.	6.65157e-09
hap2	chr14_1156400	chr14	1156400	N.S.	2.83958e-09
hap2	chr14_1156415	chr14	1156415	N.S.	2.83958e-09
hap2	chr14_1172804	chr14	1172804	9.16853e-10	5.62546e-09
hap2	chr14_1174015	chr14	1174015	9.16853e-10	1.36385e-08
hap2	chr14_1174584	chr14	1174584	9.16853e-10	5.62546e-09
hap2	chr14_1174834	chr14	1174834	1.53884e-09	N.S.
hap2	chr14_1174937	chr14	1174937	N.S.	2.88641e-09
hap2	chr14_1174994	chr14	1174994	9.16853e-10	7.15451e-09
hap2	chr14_1175641	chr14	1175641	9.16853e-10	5.62546e-09
hap2	chr14_1175871	chr14	1175871	9.16853e-10	5.62546e-09
hap2	chr14_4184761	chr14	4184761	7.25557e-09	N.S.
hap2	chr14_24218653	chr14	24218653	9.135e-17	3.20754e-13
hap2	chr14_24231510	chr14	24231510	N.S.	2.59794e-09
hap2	chr14_24244969	chr14	24244969	5.62837e-10	N.S.
hap2	chr14_24306913	chr14	24306913	4.14109e-09	N.S.
hap2	chr14_24316271	chr14	24316271	1.53235e-09	N.S.
hap2	chr14_24317392	chr14	24317392	1.31207e-09	N.S.
hap2	chr15_251538	chr15	251538	3.97002e-09	3.45546e-09
hap2	chr15_3268733	chr15	3268733	4.76515e-09	N.S.
hap2	chr15_3945043	chr15	3945043	4.76515e-09	N.S.
hap2	chr15_3956390	chr15	3956390	4.76515e-09	N.S.
hap2	chr15_3967765	chr15	3967765	4.76515e-09	N.S.
hap2	chr15_3967773	chr15	3967773	4.76515e-09	N.S.
hap2	chr15_4059655	chr15	4059655	6.68405e-10	N.S.
hap2	chr15_4064825	chr15	4064825	4.76515e-09	N.S.
hap2	chr15_4068329	chr15	4068329	6.58886e-09	N.S.
hap2	chr15_13544980	chr15	13544980	N.S.	3.05263e-09
hap2	chr15_13549576	chr15	13549576	N.S.	1.07472e-09
hap2	chr15_13595853	chr15	13595853	N.S.	3.11867e-09
hap2	chr16_8406896	chr16	8406896	6.47001e-09	5.28713e-11
hap2	chr18_4727166	chr18	4727166	N.S.	1.34935e-08
hap2	chr18_15550621	chr18	15550621	7.78935e-09	N.S.
hap2	chr19_4472898	chr19	4472898	N.S.	1.32508e-08

## Sheet: Supplementary Data S3
3. CNVs detected around the SNP-defined peaks associated with PD resistance.
Peak	Chromosome	Copy Number Variant ID	Start	End	Size (bp)
1	VITVarB40-14_v2.0.hap1.chr02	CNV01053	13094001	13098000	4000
1	VITVarB40-14_v2.0.hap1.chr02	CNV01054	13099001	13107000	8000
1	VITVarB40-14_v2.0.hap1.chr02	CNV01055	13108001	13115000	7000
1	VITVarB40-14_v2.0.hap1.chr02	CNV01051	13069001	13083000	14000
1	VITVarB40-14_v2.0.hap1.chr02	CNV01052	13084001	13093000	9000
1	VITVarB40-14_v2.0.hap1.chr02	CNV01056	13117001	13125000	8000
1	VITVarB40-14_v2.0.hap1.chr02	CNV01057	13128001	13150000	22000
1	VITVarB40-14_v2.0.hap1.chr02	CNV01058	13170001	13175000	5000
1	VITVarB40-14_v2.0.hap1.chr02	CNV01050	12955001	13057000	7929
1	VITVarB40-14_v2.0.hap1.chr02	CNV01059	13190001	13246000	56000
2	VITVarB40-14_v2.0.hap1.chr04	CNV02847	22938001	22945000	7000
2	VITVarB40-14_v2.0.hap1.chr04	CNV02848	22947001	22952000	5000
2	VITVarB40-14_v2.0.hap1.chr04	CNV02846	22866001	22876000	10000
2	VITVarB40-14_v2.0.hap1.chr04	CNV02849	22952001	22957000	5000
2	VITVarB40-14_v2.0.hap1.chr04	CNV02850	22962001	22974000	12000
2	VITVarB40-14_v2.0.hap1.chr04	CNV02851	22976001	23002000	26000
3	VITVarB40-14_v2.0.hap1.chr11	CNV07678	11552001	11564000	12000
3	VITVarB40-14_v2.0.hap1.chr11	CNV07683	11688001	11692000	4000
3	VITVarB40-14_v2.0.hap1.chr11	CNV07684	11723001	11727000	4000
3	VITVarB40-14_v2.0.hap1.chr11	CNV07685	11731001	11746000	15000
3	VITVarB40-14_v2.0.hap1.chr11	CNV07679	11563001	11577000	14000
3	VITVarB40-14_v2.0.hap1.chr11	CNV07680	11587001	11655000	68000
3	VITVarB40-14_v2.0.hap1.chr11	CNV07682	11680001	11686000	6000
3	VITVarB40-14_v2.0.hap1.chr11	CNV07681	11655001	11676000	21000
4	VITVarB40-14_v2.0.hap1.chr14	CNV09761	1186001	1196000	10000
4	VITVarB40-14_v2.0.hap1.chr14	CNV09762	1229001	1234000	5000
4	VITVarB40-14_v2.0.hap1.chr14	CNV09763	1252001	1261000	9000
5	VITVarB40-14_v2.0.hap1.chr14	CNV10539	23406001	23411000	4737
5	VITVarB40-14_v2.0.hap1.chr14	CNV10540	23437001	23443000	6000
5	VITVarB40-14_v2.0.hap1.chr14	CNV10541	23518001	23525000	7000
6	VITVarB40-14_v2.0.hap1.chr14	CNV10599	26611001	26616000	5000
6	VITVarB40-14_v2.0.hap1.chr14	CNV10600	26615001	26622000	7000
6	VITVarB40-14_v2.0.hap1.chr14	CNV10601	26626001	26637000	11000
6	VITVarB40-14_v2.0.hap1.chr14	CNV10605	26696001	26702000	6000
6	VITVarB40-14_v2.0.hap1.chr14	CNV10597	26524001	26528000	4000
6	VITVarB40-14_v2.0.hap1.chr14	CNV10602	26640001	26653000	13000
6	VITVarB40-14_v2.0.hap1.chr14	CNV10603	26655001	26686000	31000
6	VITVarB40-14_v2.0.hap1.chr14	CNV10604	26687001	26693000	6000
6	VITVarB40-14_v2.0.hap1.chr14	CNV10606	26701001	26716000	15000
6	VITVarB40-14_v2.0.hap1.chr14	CNV10607	26721001	26727000	6000
6	VITVarB40-14_v2.0.hap1.chr14	CNV10598	26530001	26611000	81000
6	VITVarB40-14_v2.0.hap1.chr14	CNV10608	26726001	26753000	27000
7	VITVarB40-14_v2.0.hap1.chr15	CNV10804	3295001	3300000	5000
7	VITVarB40-14_v2.0.hap1.chr15	CNV10808	3353001	3358000	5000
7	VITVarB40-14_v2.0.hap1.chr15	CNV10809	3359001	3364000	5000
7	VITVarB40-14_v2.0.hap1.chr15	CNV10810	3365001	3372000	7000
7	VITVarB40-14_v2.0.hap1.chr15	CNV10813	3431001	3438000	7000
7	VITVarB40-14_v2.0.hap1.chr15	CNV10814	3462001	3466000	4000
7	VITVarB40-14_v2.0.hap1.chr15	CNV10815	3467001	3471000	4000
7	VITVarB40-14_v2.0.hap1.chr15	CNV10800	3154001	3227000	20161
7	VITVarB40-14_v2.0.hap1.chr15	CNV10801	3227001	3233000	6000
7	VITVarB40-14_v2.0.hap1.chr15	CNV10802	3242001	3246000	4000
7	VITVarB40-14_v2.0.hap1.chr15	CNV10805	3304001	3316000	12000
7	VITVarB40-14_v2.0.hap1.chr15	CNV10806	3317001	3334000	17000
7	VITVarB40-14_v2.0.hap1.chr15	CNV10807	3340001	3344000	4000
7	VITVarB40-14_v2.0.hap1.chr15	CNV10812	3419001	3430000	11000
7	VITVarB40-14_v2.0.hap1.chr15	CNV10803	3262001	3282000	20000
7	VITVarB40-14_v2.0.hap1.chr15	CNV10811	3373001	3417000	44000
8	VITVarB40-14_v2.0.hap1.chr15	CNV11365	19204001	19209000	5000
8	VITVarB40-14_v2.0.hap1.chr15	CNV11364	19101001	19106000	5000

## Sheet: Supplementary Data S4
4. Name, sequences, p-values and adjusted p-values of the 115 significant kmers.
kmer ID	kmer sequence	p-value	Adj. p-value
kmer1	CATTTATTGCTTCTTAAAATGTAGAAACAAG	6.03e-14	5.83e-05
kmer2	ATTTATTGCTTCTTAAAATGTAGAAACAAGG	6.03e-14	5.83e-05
kmer3	TCCTTGTTTCTACATTTTAAGAAGCAATAAA	6.03e-14	5.83e-05
kmer6	ACATTTATTGCTTCTTAAAATGTAGAAACAA	1.92e-13	0.000185722
kmer7	TACATTTATTGCTTCTTAAAATGTAGAAACA	1.92e-13	0.000185722
kmer20	TCTACATTTTAAGAAGCAATAAATGTATAAA	8.1e-13	0.000783724
kmer21	ATACATTTATTGCTTCTTAAAATGTAGAAAC	8.1e-13	0.000783724
kmer22	TTATACATTTATTGCTTCTTAAAATGTAGAA	8.1e-13	0.000783724
kmer23	ACATTTTAAGAAGCAATAAATGTATAAAAGA	8.1e-13	0.000783724
kmer24	CTACATTTTAAGAAGCAATAAATGTATAAAA	8.1e-13	0.000783724
kmer25	CATTTTAAGAAGCAATAAATGTATAAAAGAA	8.1e-13	0.000783724
kmer26	CTTTTATACATTTATTGCTTCTTAAAATGTA	8.1e-13	0.000783724
kmer27	TATACATTTATTGCTTCTTAAAATGTAGAAA	8.1e-13	0.000783724
kmer39	AAGTATTTCTAACTCTAATATTTTGGAATAA	3.5e-12	0.00338392
kmer40	AGTATTTCTAACTCTAATATTTTGGAATAAT	3.5e-12	0.00338392
kmer43	CACATCTCGAAGACTCGCCAAAAAATAAATA	7.53e-12	0.00728167
kmer44	ACATCTCGAAGACTCGCCAAAAAATAAATAA	7.53e-12	0.00728167
kmer69	ATTTTAAGAAGCAATAAATGTATAAAAGAAA	3.62e-12	0.00350484
kmer75	CTCACATCTCGAAGACTCGCCAAAAAATAAA	8.7e-12	0.0084163
kmer85	CAACCTTCTAAAATTAAGTTCCTGAAATAAA	2.6e-11	0.0251649
kmer86	AACCTTCTAAAATTAAGTTCCTGAAATAAAT	2.6e-11	0.0251649
kmer95	ATTTCTTTTATACATTTATTGCTTCTTAAAA	9.96e-12	0.00963281
kmer96	AAGCAATAAATGTATAAAAGAAATTATACTT	9.96e-12	0.00963281
kmer97	AAGAAGCAATAAATGTATAAAAGAAATTATA	9.96e-12	0.00963281
kmer98	AGTATAATTTCTTTTATACATTTATTGCTTC	9.96e-12	0.00963281
kmer99	AGCAATAAATGTATAAAAGAAATTATACTTA	9.96e-12	0.00963281
kmer100	AATTTCTTTTATACATTTATTGCTTCTTAAA	9.96e-12	0.00963281
kmer101	AGAAGCAATAAATGTATAAAAGAAATTATAC	9.96e-12	0.00963281
kmer102	ATAATTTCTTTTATACATTTATTGCTTCTTA	9.96e-12	0.00963281
kmer103	TAATTTCTTTTATACATTTATTGCTTCTTAA	9.96e-12	0.00963281
kmer104	ATCTCGAAGACTCGCCAAAAAATAAATAAAT	9.88e-12	0.00955772
kmer105	CATCTCGAAGACTCGCCAAAAAATAAATAAA	9.88e-12	0.00955772
kmer115	ATTTATTTTTTGGCGAGTCTTCGAGATGTGA	2.84e-11	0.0274798
kmer126	AAATATGAAGAAGAATATAAAAGACACAAGC	1.99e-12	0.00192489
kmer127	AAAAATATGAAGAAGAATATAAAAGACACAA	1.99e-12	0.00192489
kmer128	GGAAAAATATGAAGAAGAATATAAAAGACAC	1.99e-12	0.00192489
kmer129	GAAAAATATGAAGAAGAATATAAAAGACACA	1.99e-12	0.00192489
kmer130	AAAATATGAAGAAGAATATAAAAGACACAAG	1.99e-12	0.00192489
kmer131	ACTCACATCTCGAAGACTCGCCAAAAAATAA	4.26e-11	0.0411685
kmer132	TATACTCACATCTCGAAGACTCGCCAAAAAA	4.26e-11	0.0411685
kmer133	TACTCACATCTCGAAGACTCGCCAAAAAATA	4.26e-11	0.0411685
kmer134	TATATACTCACATCTCGAAGACTCGCCAAAA	4.26e-11	0.0411685
kmer135	ATACTCACATCTCGAAGACTCGCCAAAAAAT	4.26e-11	0.0411685
kmer136	ATATACTCACATCTCGAAGACTCGCCAAAAA	4.26e-11	0.0411685
kmer142	TATTTAATTATTCCAAAATATTAGAGTTAGA	3.12e-11	0.0301693
kmer143	ATTTAATTATTCCAAAATATTAGAGTTAGAA	3.12e-11	0.0301693
kmer144	TTTAATTATTCCAAAATATTAGAGTTAGAAA	3.12e-11	0.0301693
kmer145	TAATTATTCCAAAATATTAGAGTTAGAAATA	3.12e-11	0.0301693
kmer146	ATTTCTAACTCTAATATTTTGGAATAATTAA	3.12e-11	0.0301693
kmer147	AACTCTAATATTTTGGAATAATTAAATAATC	3.12e-11	0.0301693
kmer148	CTAACTCTAATATTTTGGAATAATTAAATAA	3.12e-11	0.0301693
kmer149	ATTATTTAATTATTCCAAAATATTAGAGTTA	3.12e-11	0.0301693
kmer156	TCAACCTTCTAAAATTAAGTTCCTGAAATAA	3.49e-11	0.0337117
kmer159	ACAGGAAAATGAGATGATTAGTGGGAAGGAG	1.97e-11	0.0190354
kmer160	CTTCCCACTAATCATCTCATTTTCCTGTCAC	1.97e-11	0.0190354
kmer161	CAGGAAAATGAGATGATTAGTGGGAAGGAGA	1.97e-11	0.0190354
kmer162	GACAGGAAAATGAGATGATTAGTGGGAAGGA	1.97e-11	0.0190354
kmer163	CCTTCCCACTAATCATCTCATTTTCCTGTCA	1.97e-11	0.0190354
kmer164	ATATGTGCTTGAGCATTTTCATGTCGAAATC	7.39e-12	0.00714437
kmer165	AATATGTGCTTGAGCATTTTCATGTCGAAAT	7.39e-12	0.00714437
kmer166	CTTTGATTTCGACATGAAAATGCTCAAGCAC	7.39e-12	0.00714437
kmer167	ACTTTGATTTCGACATGAAAATGCTCAAGCA	7.39e-12	0.00714437
kmer168	GCTTGAGCATTTTCATGTCGAAATCAAAGTA	7.39e-12	0.00714437
kmer169	TATGTGCTTGAGCATTTTCATGTCGAAATCA	7.39e-12	0.00714437
kmer170	AATACTTTGATTTCGACATGAAAATGCTCAA	7.39e-12	0.00714437
kmer171	ATACTTTGATTTCGACATGAAAATGCTCAAG	7.39e-12	0.00714437
kmer172	TAATATGTGCTTGAGCATTTTCATGTCGAAA	7.39e-12	0.00714437
kmer173	ATGTGCTTGAGCATTTTCATGTCGAAATCAA	7.39e-12	0.00714437
kmer174	GAATACTTTGATTTCGACATGAAAATGCTCA	7.39e-12	0.00714437
kmer175	TGTGCTTGAGCATTTTCATGTCGAAATCAAA	7.39e-12	0.00714437
kmer177	GAGTGACAGGAAAATGAGATGATTAGTGGGA	2.15e-11	0.0207486
kmer178	AGTGACAGGAAAATGAGATGATTAGTGGGAA	2.15e-11	0.0207486
kmer179	ATGCTGGAGTGACAGGAAAATGAGATGATTA	2.15e-11	0.0207486
kmer180	CACTAATCATCTCATTTTCCTGTCACTCCAG	2.15e-11	0.0207486
kmer181	CTAATCATCTCATTTTCCTGTCACTCCAGCA	2.15e-11	0.0207486
kmer182	CCCACTAATCATCTCATTTTCCTGTCACTCC	2.15e-11	0.0207486
kmer183	CCACTAATCATCTCATTTTCCTGTCACTCCA	2.15e-11	0.0207486
kmer184	ACTAATCATCTCATTTTCCTGTCACTCCAGC	2.15e-11	0.0207486
kmer198	CAGGGAATACTTTGATTTCGACATGAAAATG	1.61e-11	0.0156043
kmer199	AGGGAATACTTTGATTTCGACATGAAAATGC	1.61e-11	0.0156043
kmer200	GAGCATTTTCATGTCGAAATCAAAGTATTCC	1.61e-11	0.0156043
kmer201	CCTCAGGGAATACTTTGATTTCGACATGAAA	1.61e-11	0.0156043
kmer202	CATGTCGAAATCAAAGTATTCCCTGAGGTCA	1.61e-11	0.0156043
kmer203	CTCAGGGAATACTTTGATTTCGACATGAAAA	1.61e-11	0.0156043
kmer204	AGCATTTTCATGTCGAAATCAAAGTATTCCC	1.61e-11	0.0156043
kmer205	ATTTTCATGTCGAAATCAAAGTATTCCCTGA	1.61e-11	0.0156043
kmer206	ATGTCGAAATCAAAGTATTCCCTGAGGTCAA	1.61e-11	0.0156043
kmer207	ACCTCAGGGAATACTTTGATTTCGACATGAA	1.61e-11	0.0156043
kmer208	GACCTCAGGGAATACTTTGATTTCGACATGA	1.61e-11	0.0156043
kmer264	ACCTTGACCTCAGGGAATACTTTGATTTCGA	3.05e-11	0.0295165
kmer265	CCTTGACCTCAGGGAATACTTTGATTTCGAC	3.05e-11	0.0295165
kmer266	CGAAATCAAAGTATTCCCTGAGGTCAAGGTA	3.05e-11	0.0295165
kmer373	GAATATAAAAGACACAAGCTGATTAGATAAA	8.65e-12	0.00836475
kmer374	AATATAAAAGACACAAGCTGATTAGATAAAC	8.65e-12	0.00836475
kmer385	AATATGAAGAAGAATATAAAAGACACAAGCT	1.97e-11	0.0190326
kmer425	CAAAAAAATAGACAAATAAGAGGCAAAGCGG	4.85e-11	0.0469397
kmer491	AGTTTATCTAATCAGCTTGTGTCTTTTATAT	2.39e-11	0.0231532
kmer512	AAAGTAGGATACTCACATTTGATGACCAAAG	1.96e-11	0.0189249
kmer513	CAAAAGTAGGATACTCACATTTGATGACCAA	1.96e-11	0.0189249
kmer514	CCCAAAAGTAGGATACTCACATTTGATGACC	1.96e-11	0.0189249
kmer515	GTCATCAAATGTGAGTATCCTACTTTTGGGA	1.96e-11	0.0189249
kmer516	AAAAGTAGGATACTCACATTTGATGACCAAA	1.96e-11	0.0189249
kmer517	CCAAAAGTAGGATACTCACATTTGATGACCA	1.96e-11	0.0189249
kmer518	AAGTAGGATACTCACATTTGATGACCAAAGG	1.96e-11	0.0189249
kmer561	AAGTTTATCTAATCAGCTTGTGTCTTTTATA	2.81e-11	0.0271664
kmer562	CCAAGTTTATCTAATCAGCTTGTGTCTTTTA	2.81e-11	0.0271664
kmer563	ATAAAAGACACAAGCTGATTAGATAAACTTG	2.81e-11	0.0271664
kmer564	AAAGACACAAGCTGATTAGATAAACTTGGAA	2.81e-11	0.0271664
kmer565	AAAAGACACAAGCTGATTAGATAAACTTGGA	2.81e-11	0.0271664
kmer644	ACCTTCTTGGAATTTGAAAGAATATTGTCCA	4.47e-11	0.0432726
kmer645	ATGGACAATATTCTTTCAAATTCCAAGAAGG	4.47e-11	0.0432726
kmer1218	AGCTTGATGCAGTTGTCTTCTGAAAGCCATA	2.32e-11	0.0224389
kmer2408	CTACAAATATCATCATCGATGGTATTCAATA	4.16e-11	0.0402529
kmer2409	TACTACAAATATCATCATCGATGGTATTCAA	4.16e-11	0.0402529
kmer2410	ACTACAAATATCATCATCGATGGTATTCAAT	4.16e-11	0.0402529

## Sheet: Supplementary Data S5
5. Best hit mapping information of significant kmers to hap1, hap2 and unplaced contigs.
kmerID	Subject	Identity %	Mapping Length (bp)	Mismatches	Gap	Query Start	Query End	Subject Start	Subject End	e-value	Score
kmer177	VITVarB40-14_v2.0.hap1.chr06	96.77	31	1	0	1	31	6558811	6558841	1e-06	52.8
kmer178	VITVarB40-14_v2.0.hap1.chr06	96.77	31	1	0	1	31	6558812	6558842	1e-06	52.8
kmer179	VITVarB40-14_v2.0.hap1.chr06	100	30	0	0	1	30	6558805	6558834	7e-08	56.5
kmer180	VITVarB40-14_v2.0.hap1.chr06	96.77	31	1	0	1	31	6558838	6558808	1e-06	52.8
kmer182	VITVarB40-14_v2.0.hap1.chr06	96.77	31	1	0	1	31	6558840	6558810	1e-06	52.8
kmer183	VITVarB40-14_v2.0.hap1.chr06	96.77	31	1	0	1	31	6558839	6558809	1e-06	52.8
kmer1218	VITVarB40-14_v2.0.hap1.chr08	96.77	31	1	0	1	31	11233956	11233986	1e-06	52.8
kmer1218	VITVarB40-14_v2.0.hap1.chr08	96.77	31	1	0	1	31	11898949	11898919	1e-06	52.8
kmer1218	VITVarB40-14_v2.0.hap1.chr08	96.77	31	1	0	1	31	9044059	9044029	1e-06	52.8
kmer159	VITVarB40-14_v2.0.hap1.chr11	96.77	31	1	0	1	31	12120232	12120262	1e-06	52.8
kmer160	VITVarB40-14_v2.0.hap1.chr11	96.77	31	1	0	1	31	12120259	12120229	1e-06	52.8
kmer161	VITVarB40-14_v2.0.hap1.chr11	96.77	31	1	0	1	31	12120233	12120263	1e-06	52.8
kmer162	VITVarB40-14_v2.0.hap1.chr11	96.77	31	1	0	1	31	12120231	12120261	1e-06	52.8
kmer163	VITVarB40-14_v2.0.hap1.chr11	96.77	31	1	0	1	31	12120260	12120230	1e-06	52.8
kmer177	VITVarB40-14_v2.0.hap1.chr11	96.77	31	1	0	1	31	12120227	12120257	1e-06	52.8
kmer178	VITVarB40-14_v2.0.hap1.chr11	96.77	31	1	0	1	31	12120228	12120258	1e-06	52.8
kmer179	VITVarB40-14_v2.0.hap1.chr11	100	30	0	0	1	30	12120221	12120250	7e-08	56.5
kmer180	VITVarB40-14_v2.0.hap1.chr11	96.77	31	1	0	1	31	12120254	12120224	1e-06	52.8
kmer182	VITVarB40-14_v2.0.hap1.chr11	96.77	31	1	0	1	31	12120256	12120226	1e-06	52.8
kmer183	VITVarB40-14_v2.0.hap1.chr11	96.77	31	1	0	1	31	12120255	12120225	1e-06	52.8
kmer100	VITVarB40-14_v2.0.hap1.chr14	96.77	31	1	0	1	31	26680192	26680222	1e-06	52.8
kmer101	VITVarB40-14_v2.0.hap1.chr14	96.77	31	1	0	1	31	26680218	26680188	1e-06	52.8
kmer102	VITVarB40-14_v2.0.hap1.chr14	96.77	31	1	0	1	31	26680190	26680220	1e-06	52.8
kmer103	VITVarB40-14_v2.0.hap1.chr14	96.77	31	1	0	1	31	26680191	26680221	1e-06	52.8
kmer104	VITVarB40-14_v2.0.hap1.chr14	96.77	31	1	0	1	31	26678108	26678138	1e-06	52.8
kmer105	VITVarB40-14_v2.0.hap1.chr14	96.77	31	1	0	1	31	26678107	26678137	1e-06	52.8
kmer115	VITVarB40-14_v2.0.hap1.chr14	96.77	31	1	0	1	31	26678134	26678104	1e-06	52.8
kmer126	VITVarB40-14_v2.0.hap1.chr14	96.77	31	1	0	1	31	26685069	26685039	1e-06	52.8
kmer128	VITVarB40-14_v2.0.hap1.chr14	100	30	0	0	1	30	26685073	26685044	7e-08	56.5
kmer130	VITVarB40-14_v2.0.hap1.chr14	96.77	31	1	0	1	31	26685070	26685040	1e-06	52.8
kmer131	VITVarB40-14_v2.0.hap1.chr14	96.77	31	1	0	1	31	26678102	26678132	1e-06	52.8
kmer132	VITVarB40-14_v2.0.hap1.chr14	96.77	31	1	0	1	31	26678099	26678129	1e-06	52.8
kmer133	VITVarB40-14_v2.0.hap1.chr14	96.77	31	1	0	1	31	26678101	26678131	1e-06	52.8
kmer134	VITVarB40-14_v2.0.hap1.chr14	96.77	31	1	0	1	31	26678097	26678127	1e-06	52.8
kmer135	VITVarB40-14_v2.0.hap1.chr14	96.77	31	1	0	1	31	26678100	26678130	1e-06	52.8
kmer136	VITVarB40-14_v2.0.hap1.chr14	96.77	31	1	0	1	31	26678098	26678128	1e-06	52.8
kmer156	VITVarB40-14_v2.0.hap1.chr14	96.77	31	1	0	1	31	26677929	26677959	1e-06	52.8
kmer20	VITVarB40-14_v2.0.hap1.chr14	96.77	31	1	0	1	31	26680229	26680199	1e-06	52.8
kmer21	VITVarB40-14_v2.0.hap1.chr14	96.77	31	1	0	1	31	26680202	26680232	1e-06	52.8
kmer22	VITVarB40-14_v2.0.hap1.chr14	96.77	31	1	0	1	31	26680200	26680230	1e-06	52.8
kmer23	VITVarB40-14_v2.0.hap1.chr14	96.77	31	1	0	1	31	26680226	26680196	1e-06	52.8
kmer24	VITVarB40-14_v2.0.hap1.chr14	96.77	31	1	0	1	31	26680228	26680198	1e-06	52.8
kmer25	VITVarB40-14_v2.0.hap1.chr14	96.77	31	1	0	1	31	26680225	26680195	1e-06	52.8
kmer26	VITVarB40-14_v2.0.hap1.chr14	96.77	31	1	0	1	31	26680197	26680227	1e-06	52.8
kmer27	VITVarB40-14_v2.0.hap1.chr14	96.77	31	1	0	1	31	26680201	26680231	1e-06	52.8
kmer3	VITVarB40-14_v2.0.hap1.chr14	100	30	0	0	1	30	26680237	26680208	7e-08	56.5
kmer373	VITVarB40-14_v2.0.hap1.chr14	96.77	31	1	0	1	31	26685057	26685027	1e-06	52.8
kmer374	VITVarB40-14_v2.0.hap1.chr14	96.77	31	1	0	1	31	26685056	26685026	1e-06	52.8
kmer385	VITVarB40-14_v2.0.hap1.chr14	96.77	31	1	0	1	31	26685068	26685038	1e-06	52.8
kmer43	VITVarB40-14_v2.0.hap1.chr14	96.77	31	1	0	1	31	26678105	26678135	1e-06	52.8
kmer44	VITVarB40-14_v2.0.hap1.chr14	96.77	31	1	0	1	31	26678106	26678136	1e-06	52.8
kmer491	VITVarB40-14_v2.0.hap1.chr14	96.77	31	1	0	1	31	26685025	26685055	1e-06	52.8
kmer512	VITVarB40-14_v2.0.hap1.chr14	96.77	31	1	0	1	31	26526623	26526593	1e-06	52.8
kmer512	VITVarB40-14_v2.0.hap1.chr14	96.77	31	1	0	1	31	26676560	26676530	1e-06	52.8
kmer513	VITVarB40-14_v2.0.hap1.chr14	96.77	31	1	0	1	31	26526625	26526595	1e-06	52.8
kmer513	VITVarB40-14_v2.0.hap1.chr14	96.77	31	1	0	1	31	26676562	26676532	1e-06	52.8
kmer514	VITVarB40-14_v2.0.hap1.chr14	96.77	31	1	0	1	31	26676564	26676534	1e-06	52.8
kmer515	VITVarB40-14_v2.0.hap1.chr14	96.77	31	1	0	1	31	26676535	26676565	1e-06	52.8
kmer516	VITVarB40-14_v2.0.hap1.chr14	96.77	31	1	0	1	31	26526624	26526594	1e-06	52.8
kmer516	VITVarB40-14_v2.0.hap1.chr14	96.77	31	1	0	1	31	26676561	26676531	1e-06	52.8
kmer517	VITVarB40-14_v2.0.hap1.chr14	96.77	31	1	0	1	31	26676563	26676533	1e-06	52.8
kmer518	VITVarB40-14_v2.0.hap1.chr14	96.77	31	1	0	1	31	26526622	26526592	1e-06	52.8
kmer518	VITVarB40-14_v2.0.hap1.chr14	96.77	31	1	0	1	31	26676559	26676529	1e-06	52.8
kmer561	VITVarB40-14_v2.0.hap1.chr14	96.77	31	1	0	1	31	26685024	26685054	1e-06	52.8
kmer562	VITVarB40-14_v2.0.hap1.chr14	96.77	31	1	0	1	31	26685022	26685052	1e-06	52.8
kmer563	VITVarB40-14_v2.0.hap1.chr14	96.77	31	1	0	1	31	26685053	26685023	1e-06	52.8
kmer564	VITVarB40-14_v2.0.hap1.chr14	96.77	31	1	0	1	31	26685050	26685020	1e-06	52.8
kmer565	VITVarB40-14_v2.0.hap1.chr14	96.77	31	1	0	1	31	26685051	26685021	1e-06	52.8
kmer6	VITVarB40-14_v2.0.hap1.chr14	96.77	31	1	0	1	31	26680204	26680234	1e-06	52.8
kmer69	VITVarB40-14_v2.0.hap1.chr14	96.77	31	1	0	1	31	26680224	26680194	1e-06	52.8
kmer7	VITVarB40-14_v2.0.hap1.chr14	96.77	31	1	0	1	31	26680203	26680233	1e-06	52.8
kmer75	VITVarB40-14_v2.0.hap1.chr14	96.77	31	1	0	1	31	26678103	26678133	1e-06	52.8
kmer85	VITVarB40-14_v2.0.hap1.chr14	96.77	31	1	0	1	31	26677930	26677960	1e-06	52.8
kmer86	VITVarB40-14_v2.0.hap1.chr14	96.77	31	1	0	1	31	26677931	26677961	1e-06	52.8
kmer95	VITVarB40-14_v2.0.hap1.chr14	96.77	31	1	0	1	31	26680193	26680223	1e-06	52.8
kmer96	VITVarB40-14_v2.0.hap1.chr14	96.77	31	1	0	1	31	26680216	26680186	1e-06	52.8
kmer97	VITVarB40-14_v2.0.hap1.chr14	96.77	31	1	0	1	31	26680219	26680189	1e-06	52.8
kmer98	VITVarB40-14_v2.0.hap1.chr14	96.77	31	1	0	1	31	26680187	26680217	1e-06	52.8
kmer99	VITVarB40-14_v2.0.hap1.chr14	96.77	31	1	0	1	31	26680215	26680185	1e-06	52.8
kmer143	VITVarB40-14_v2.0.hap1.chr15	93.55	31	0	1	1	31	19042939	19042911	0.0002	45.4
kmer144	VITVarB40-14_v2.0.hap1.chr15	93.55	31	0	1	1	31	19042938	19042910	0.0002	45.4
kmer145	VITVarB40-14_v2.0.hap1.chr15	93.55	31	0	1	1	31	19042936	19042908	0.0002	45.4
kmer146	VITVarB40-14_v2.0.hap1.chr15	93.55	31	0	1	1	31	19042909	19042937	0.0002	45.4
kmer39	VITVarB40-14_v2.0.hap1.chr15	93.55	31	0	1	1	31	19042905	19042933	0.0002	45.4
kmer40	VITVarB40-14_v2.0.hap1.chr15	93.55	31	0	1	1	31	19042906	19042934	0.0002	45.4
kmer645	VITVarB40-14_v2.0.hap1.chr15	100	30	0	0	1	30	20448208	20448237	7e-08	56.5
kmer645	VITVarB40-14_v2.0.hap1.chr15	100	30	0	0	1	30	20475755	20475784	7e-08	56.5
kmer1218	VITVarB40-14_v2.0.hap1.chr16	93.55	31	1	1	1	31	9934032	9934061	0.0002	45.4
kmer1218	VITVarB40-14_v2.0.hap1.chr18	96.77	31	1	0	1	31	33853017	33852987	1e-06	52.8
kmer159	VITVarB40-14_v2.0.hap1.chr18	96.77	31	1	0	1	31	31852367	31852337	1e-06	52.8
kmer160	VITVarB40-14_v2.0.hap1.chr18	96.77	31	1	0	1	31	31852340	31852370	1e-06	52.8
kmer161	VITVarB40-14_v2.0.hap1.chr18	96.77	31	1	0	1	31	31852366	31852336	1e-06	52.8
kmer162	VITVarB40-14_v2.0.hap1.chr18	96.77	31	1	0	1	31	31852368	31852338	1e-06	52.8
kmer163	VITVarB40-14_v2.0.hap1.chr18	96.77	31	1	0	1	31	31852339	31852369	1e-06	52.8
kmer177	VITVarB40-14_v2.0.hap1.chr18	96.77	31	1	0	1	31	31852372	31852342	1e-06	52.8
kmer177	VITVarB40-14_v2.0.hap1.chr18	96.77	31	1	0	1	31	32700589	32700559	1e-06	52.8
kmer178	VITVarB40-14_v2.0.hap1.chr18	96.77	31	1	0	1	31	31852371	31852341	1e-06	52.8
kmer178	VITVarB40-14_v2.0.hap1.chr18	96.77	31	1	0	1	31	32700588	32700558	1e-06	52.8
kmer179	VITVarB40-14_v2.0.hap1.chr18	100	30	0	0	1	30	31852378	31852349	7e-08	56.5
kmer180	VITVarB40-14_v2.0.hap1.chr18	96.77	31	1	0	1	31	31852345	31852375	1e-06	52.8
kmer180	VITVarB40-14_v2.0.hap1.chr18	96.77	31	1	0	1	31	32700562	32700592	1e-06	52.8
kmer182	VITVarB40-14_v2.0.hap1.chr18	96.77	31	1	0	1	31	31852343	31852373	1e-06	52.8
kmer182	VITVarB40-14_v2.0.hap1.chr18	96.77	31	1	0	1	31	32700560	32700590	1e-06	52.8
kmer183	VITVarB40-14_v2.0.hap1.chr18	96.77	31	1	0	1	31	31852344	31852374	1e-06	52.8
kmer183	VITVarB40-14_v2.0.hap1.chr18	96.77	31	1	0	1	31	32700561	32700591	1e-06	52.8
kmer1218	VITVarB40-14_v2.0.hap2.chr09	96.77	31	1	0	1	31	13767405	13767435	1e-06	52.8
kmer1218	VITVarB40-14_v2.0.hap2.chr12	96.77	31	1	0	1	31	5756351	5756381	1e-06	52.8
kmer100	VITVarB40-14_v2.0.hap2.chr14	96.77	31	1	0	1	31	24218668	24218638	1e-06	52.8
kmer101	VITVarB40-14_v2.0.hap2.chr14	96.77	31	1	0	1	31	24218642	24218672	1e-06	52.8
kmer102	VITVarB40-14_v2.0.hap2.chr14	96.77	31	1	0	1	31	24218670	24218640	1e-06	52.8
kmer103	VITVarB40-14_v2.0.hap2.chr14	96.77	31	1	0	1	31	24218669	24218639	1e-06	52.8
kmer104	VITVarB40-14_v2.0.hap2.chr14	96.77	31	1	0	1	31	24220754	24220724	1e-06	52.8
kmer105	VITVarB40-14_v2.0.hap2.chr14	96.77	31	1	0	1	31	24220755	24220725	1e-06	52.8
kmer115	VITVarB40-14_v2.0.hap2.chr14	96.77	31	1	0	1	31	24220728	24220758	1e-06	52.8
kmer131	VITVarB40-14_v2.0.hap2.chr14	96.77	31	1	0	1	31	24220760	24220730	1e-06	52.8
kmer132	VITVarB40-14_v2.0.hap2.chr14	96.77	31	1	0	1	31	24220763	24220733	1e-06	52.8
kmer133	VITVarB40-14_v2.0.hap2.chr14	96.77	31	1	0	1	31	24220761	24220731	1e-06	52.8
kmer134	VITVarB40-14_v2.0.hap2.chr14	96.77	31	1	0	1	31	24220765	24220735	1e-06	52.8
kmer135	VITVarB40-14_v2.0.hap2.chr14	96.77	31	1	0	1	31	24220762	24220732	1e-06	52.8
kmer136	VITVarB40-14_v2.0.hap2.chr14	96.77	31	1	0	1	31	24220764	24220734	1e-06	52.8
kmer156	VITVarB40-14_v2.0.hap2.chr14	96.77	31	1	0	1	31	24220933	24220903	1e-06	52.8
kmer20	VITVarB40-14_v2.0.hap2.chr14	96.77	31	1	0	1	31	24218631	24218661	1e-06	52.8
kmer21	VITVarB40-14_v2.0.hap2.chr14	96.77	31	1	0	1	31	24218658	24218628	1e-06	52.8
kmer22	VITVarB40-14_v2.0.hap2.chr14	96.77	31	1	0	1	31	24218660	24218630	1e-06	52.8
kmer23	VITVarB40-14_v2.0.hap2.chr14	96.77	31	1	0	1	31	24218634	24218664	1e-06	52.8
kmer24	VITVarB40-14_v2.0.hap2.chr14	96.77	31	1	0	1	31	24218632	24218662	1e-06	52.8
kmer25	VITVarB40-14_v2.0.hap2.chr14	96.77	31	1	0	1	31	24218635	24218665	1e-06	52.8
kmer26	VITVarB40-14_v2.0.hap2.chr14	96.77	31	1	0	1	31	24218663	24218633	1e-06	52.8
kmer27	VITVarB40-14_v2.0.hap2.chr14	96.77	31	1	0	1	31	24218659	24218629	1e-06	52.8
kmer3	VITVarB40-14_v2.0.hap2.chr14	100	30	0	0	1	30	24218623	24218652	7e-08	56.5
kmer43	VITVarB40-14_v2.0.hap2.chr14	96.77	31	1	0	1	31	24220757	24220727	1e-06	52.8
kmer44	VITVarB40-14_v2.0.hap2.chr14	96.77	31	1	0	1	31	24220756	24220726	1e-06	52.8
kmer512	VITVarB40-14_v2.0.hap2.chr14	96.77	31	1	0	1	31	24222302	24222332	1e-06	52.8
kmer513	VITVarB40-14_v2.0.hap2.chr14	96.77	31	1	0	1	31	24222300	24222330	1e-06	52.8
kmer514	VITVarB40-14_v2.0.hap2.chr14	96.77	31	1	0	1	31	24222298	24222328	1e-06	52.8
kmer515	VITVarB40-14_v2.0.hap2.chr14	96.77	31	1	0	1	31	24222327	24222297	1e-06	52.8
kmer516	VITVarB40-14_v2.0.hap2.chr14	96.77	31	1	0	1	31	24222301	24222331	1e-06	52.8
kmer517	VITVarB40-14_v2.0.hap2.chr14	96.77	31	1	0	1	31	24222299	24222329	1e-06	52.8
kmer518	VITVarB40-14_v2.0.hap2.chr14	96.77	31	1	0	1	31	24222303	24222333	1e-06	52.8
kmer6	VITVarB40-14_v2.0.hap2.chr14	96.77	31	1	0	1	31	24218656	24218626	1e-06	52.8
kmer645	VITVarB40-14_v2.0.hap2.chr14	100	30	0	0	1	30	6555297	6555268	7e-08	56.5
kmer69	VITVarB40-14_v2.0.hap2.chr14	96.77	31	1	0	1	31	24218636	24218666	1e-06	52.8
kmer7	VITVarB40-14_v2.0.hap2.chr14	96.77	31	1	0	1	31	24218657	24218627	1e-06	52.8
kmer75	VITVarB40-14_v2.0.hap2.chr14	96.77	31	1	0	1	31	24220759	24220729	1e-06	52.8
kmer85	VITVarB40-14_v2.0.hap2.chr14	96.77	31	1	0	1	31	24220932	24220902	1e-06	52.8
kmer86	VITVarB40-14_v2.0.hap2.chr14	96.77	31	1	0	1	31	24220931	24220901	1e-06	52.8
kmer95	VITVarB40-14_v2.0.hap2.chr14	96.77	31	1	0	1	31	24218667	24218637	1e-06	52.8
kmer96	VITVarB40-14_v2.0.hap2.chr14	96.77	31	1	0	1	31	24218644	24218674	1e-06	52.8
kmer97	VITVarB40-14_v2.0.hap2.chr14	96.77	31	1	0	1	31	24218641	24218671	1e-06	52.8
kmer98	VITVarB40-14_v2.0.hap2.chr14	96.77	31	1	0	1	31	24218673	24218643	1e-06	52.8
kmer99	VITVarB40-14_v2.0.hap2.chr14	96.77	31	1	0	1	31	24218645	24218675	1e-06	52.8
kmer145	VITVarB40-14_v2.0.hap2.chr15	90.32	31	1	2	1	31	13456570	13456542	0.007	39.9
kmer147	VITVarB40-14_v2.0.hap2.chr15	90.32	31	1	2	1	29	13609149	13609119	0.007	39.9
kmer148	VITVarB40-14_v2.0.hap2.chr15	90.32	31	1	2	3	31	13609149	13609119	0.007	39.9
kmer149	VITVarB40-14_v2.0.hap2.chr15	90.32	31	1	2	2	30	13609119	13609149	0.007	39.9
kmer39	VITVarB40-14_v2.0.hap2.chr15	90.32	31	1	1	1	31	13456539	13456567	0.007	39.9
kmer40	VITVarB40-14_v2.0.hap2.chr15	90.32	31	1	2	1	31	13456540	13456568	0.007	39.9
kmer645	VITVarB40-14_v2.0.hap2.chr15	100	30	0	0	1	30	14966108	14966137	7e-08	56.5
kmer645	VITVarB40-14_v2.0.hap2.chr15	100	30	0	0	1	30	14996820	14996849	7e-08	56.5
kmer159	VITVarB40-14_v2.0.hap2.chr18	96.77	31	1	0	1	31	32606896	32606866	1e-06	52.8
kmer159	VITVarB40-14_v2.0.hap2.chr18	96.77	31	1	0	1	31	32748511	32748481	1e-06	52.8
kmer159	VITVarB40-14_v2.0.hap2.chr18	96.77	31	1	0	1	31	32996338	32996368	1e-06	52.8
kmer160	VITVarB40-14_v2.0.hap2.chr18	96.77	31	1	0	1	31	32606869	32606899	1e-06	52.8
kmer160	VITVarB40-14_v2.0.hap2.chr18	96.77	31	1	0	1	31	32748484	32748514	1e-06	52.8
kmer160	VITVarB40-14_v2.0.hap2.chr18	96.77	31	1	0	1	31	32996365	32996335	1e-06	52.8
kmer161	VITVarB40-14_v2.0.hap2.chr18	96.77	31	1	0	1	31	32606895	32606865	1e-06	52.8
kmer161	VITVarB40-14_v2.0.hap2.chr18	96.77	31	1	0	1	31	32748510	32748480	1e-06	52.8
kmer161	VITVarB40-14_v2.0.hap2.chr18	96.77	31	1	0	1	31	32996339	32996369	1e-06	52.8
kmer162	VITVarB40-14_v2.0.hap2.chr18	96.77	31	1	0	1	31	32606897	32606867	1e-06	52.8
kmer162	VITVarB40-14_v2.0.hap2.chr18	96.77	31	1	0	1	31	32748512	32748482	1e-06	52.8
kmer162	VITVarB40-14_v2.0.hap2.chr18	96.77	31	1	0	1	31	32996337	32996367	1e-06	52.8
kmer163	VITVarB40-14_v2.0.hap2.chr18	96.77	31	1	0	1	31	32606868	32606898	1e-06	52.8
kmer163	VITVarB40-14_v2.0.hap2.chr18	96.77	31	1	0	1	31	32748483	32748513	1e-06	52.8
kmer163	VITVarB40-14_v2.0.hap2.chr18	96.77	31	1	0	1	31	32996366	32996336	1e-06	52.8
kmer177	VITVarB40-14_v2.0.hap2.chr18	96.77	31	1	0	1	31	32606901	32606871	1e-06	52.8
kmer177	VITVarB40-14_v2.0.hap2.chr18	96.77	31	1	0	1	31	32748516	32748486	1e-06	52.8
kmer177	VITVarB40-14_v2.0.hap2.chr18	96.77	31	1	0	1	31	32996333	32996363	1e-06	52.8
kmer178	VITVarB40-14_v2.0.hap2.chr18	96.77	31	1	0	1	31	32606900	32606870	1e-06	52.8
kmer178	VITVarB40-14_v2.0.hap2.chr18	96.77	31	1	0	1	31	32748515	32748485	1e-06	52.8
kmer178	VITVarB40-14_v2.0.hap2.chr18	96.77	31	1	0	1	31	32996334	32996364	1e-06	52.8
kmer179	VITVarB40-14_v2.0.hap2.chr18	100	30	0	0	1	30	32606907	32606878	7e-08	56.5
kmer179	VITVarB40-14_v2.0.hap2.chr18	100	30	0	0	1	30	32748522	32748493	7e-08	56.5
kmer179	VITVarB40-14_v2.0.hap2.chr18	100	30	0	0	1	30	32996327	32996356	7e-08	56.5
kmer180	VITVarB40-14_v2.0.hap2.chr18	96.77	31	1	0	1	31	32606874	32606904	1e-06	52.8
kmer180	VITVarB40-14_v2.0.hap2.chr18	96.77	31	1	0	1	31	32748489	32748519	1e-06	52.8
kmer180	VITVarB40-14_v2.0.hap2.chr18	96.77	31	1	0	1	31	32996360	32996330	1e-06	52.8
kmer182	VITVarB40-14_v2.0.hap2.chr18	96.77	31	1	0	1	31	32606872	32606902	1e-06	52.8
kmer182	VITVarB40-14_v2.0.hap2.chr18	96.77	31	1	0	1	31	32748487	32748517	1e-06	52.8
kmer182	VITVarB40-14_v2.0.hap2.chr18	96.77	31	1	0	1	31	32996362	32996332	1e-06	52.8
kmer183	VITVarB40-14_v2.0.hap2.chr18	96.77	31	1	0	1	31	32606873	32606903	1e-06	52.8
kmer183	VITVarB40-14_v2.0.hap2.chr18	96.77	31	1	0	1	31	32748488	32748518	1e-06	52.8
kmer183	VITVarB40-14_v2.0.hap2.chr18	96.77	31	1	0	1	31	32996361	32996331	1e-06	52.8
kmer100	VITVarB40-14_v2.0.Un.1207	96.77	31	1	0	1	31	41277	41307	1e-06	52.8
kmer101	VITVarB40-14_v2.0.Un.1207	96.77	31	1	0	1	31	41303	41273	1e-06	52.8
kmer102	VITVarB40-14_v2.0.Un.1207	96.77	31	1	0	1	31	41275	41305	1e-06	52.8
kmer103	VITVarB40-14_v2.0.Un.1207	96.77	31	1	0	1	31	41276	41306	1e-06	52.8
kmer104	VITVarB40-14_v2.0.Un.1207	96.77	31	1	0	1	31	39198	39228	1e-06	52.8
kmer105	VITVarB40-14_v2.0.Un.1207	96.77	31	1	0	1	31	39197	39227	1e-06	52.8
kmer115	VITVarB40-14_v2.0.Un.1207	96.77	31	1	0	1	31	39224	39194	1e-06	52.8
kmer131	VITVarB40-14_v2.0.Un.1207	96.77	31	1	0	1	31	39192	39222	1e-06	52.8
kmer132	VITVarB40-14_v2.0.Un.1207	96.77	31	1	0	1	31	39189	39219	1e-06	52.8
kmer133	VITVarB40-14_v2.0.Un.1207	96.77	31	1	0	1	31	39191	39221	1e-06	52.8
kmer134	VITVarB40-14_v2.0.Un.1207	96.77	31	1	0	1	31	39187	39217	1e-06	52.8
kmer135	VITVarB40-14_v2.0.Un.1207	96.77	31	1	0	1	31	39190	39220	1e-06	52.8
kmer136	VITVarB40-14_v2.0.Un.1207	96.77	31	1	0	1	31	39188	39218	1e-06	52.8
kmer156	VITVarB40-14_v2.0.Un.1207	96.77	31	1	0	1	31	39019	39049	1e-06	52.8
kmer20	VITVarB40-14_v2.0.Un.1207	96.77	31	1	0	1	31	41314	41284	1e-06	52.8
kmer21	VITVarB40-14_v2.0.Un.1207	96.77	31	1	0	1	31	41287	41317	1e-06	52.8
kmer22	VITVarB40-14_v2.0.Un.1207	96.77	31	1	0	1	31	41285	41315	1e-06	52.8
kmer23	VITVarB40-14_v2.0.Un.1207	96.77	31	1	0	1	31	41311	41281	1e-06	52.8
kmer24	VITVarB40-14_v2.0.Un.1207	96.77	31	1	0	1	31	41313	41283	1e-06	52.8
kmer25	VITVarB40-14_v2.0.Un.1207	96.77	31	1	0	1	31	41310	41280	1e-06	52.8
kmer26	VITVarB40-14_v2.0.Un.1207	96.77	31	1	0	1	31	41282	41312	1e-06	52.8
kmer27	VITVarB40-14_v2.0.Un.1207	96.77	31	1	0	1	31	41286	41316	1e-06	52.8
kmer3	VITVarB40-14_v2.0.Un.1207	100	30	0	0	1	30	41322	41293	7e-08	56.5
kmer43	VITVarB40-14_v2.0.Un.1207	96.77	31	1	0	1	31	39195	39225	1e-06	52.8
kmer44	VITVarB40-14_v2.0.Un.1207	96.77	31	1	0	1	31	39196	39226	1e-06	52.8
kmer512	VITVarB40-14_v2.0.Un.1207	100	31	0	0	1	31	37649	37619	2e-08	58.4
kmer513	VITVarB40-14_v2.0.Un.1207	100	31	0	0	1	31	37651	37621	2e-08	58.4
kmer514	VITVarB40-14_v2.0.Un.1207	100	31	0	0	1	31	37653	37623	2e-08	58.4
kmer515	VITVarB40-14_v2.0.Un.1207	100	31	0	0	1	31	37624	37654	2e-08	58.4
kmer516	VITVarB40-14_v2.0.Un.1207	100	31	0	0	1	31	37650	37620	2e-08	58.4
kmer517	VITVarB40-14_v2.0.Un.1207	100	31	0	0	1	31	37652	37622	2e-08	58.4
kmer518	VITVarB40-14_v2.0.Un.1207	100	31	0	0	1	31	37648	37618	2e-08	58.4
kmer6	VITVarB40-14_v2.0.Un.1207	96.77	31	1	0	1	31	41289	41319	1e-06	52.8
kmer69	VITVarB40-14_v2.0.Un.1207	96.77	31	1	0	1	31	41309	41279	1e-06	52.8
kmer7	VITVarB40-14_v2.0.Un.1207	96.77	31	1	0	1	31	41288	41318	1e-06	52.8
kmer75	VITVarB40-14_v2.0.Un.1207	96.77	31	1	0	1	31	39193	39223	1e-06	52.8
kmer85	VITVarB40-14_v2.0.Un.1207	96.77	31	1	0	1	31	39020	39050	1e-06	52.8
kmer86	VITVarB40-14_v2.0.Un.1207	96.77	31	1	0	1	31	39021	39051	1e-06	52.8
kmer95	VITVarB40-14_v2.0.Un.1207	96.77	31	1	0	1	31	41278	41308	1e-06	52.8
kmer96	VITVarB40-14_v2.0.Un.1207	96.77	31	1	0	1	31	41301	41271	1e-06	52.8
kmer97	VITVarB40-14_v2.0.Un.1207	96.77	31	1	0	1	31	41304	41274	1e-06	52.8
kmer98	VITVarB40-14_v2.0.Un.1207	96.77	31	1	0	1	31	41272	41302	1e-06	52.8
kmer99	VITVarB40-14_v2.0.Un.1207	96.77	31	1	0	1	31	41300	41270	1e-06	52.8
kmer1218	VITVarB40-14_v2.0.Un.1461	96.77	31	1	0	1	31	16894	16864	1e-06	52.8
kmer104	VITVarB40-14_v2.0.Un.1794	93.55	31	1	1	1	31	32675	32646	0.0002	45.4
kmer105	VITVarB40-14_v2.0.Un.1794	93.55	31	1	1	1	31	32676	32647	0.0002	45.4
kmer115	VITVarB40-14_v2.0.Un.1794	93.55	31	1	1	1	31	32650	32679	0.0002	45.4
kmer126	VITVarB40-14_v2.0.Un.1794	96.77	31	1	0	1	31	32728	32758	1e-06	52.8
kmer128	VITVarB40-14_v2.0.Un.1794	100	30	0	0	1	30	32724	32753	7e-08	56.5
kmer130	VITVarB40-14_v2.0.Un.1794	96.77	31	1	0	1	31	32727	32757	1e-06	52.8
kmer131	VITVarB40-14_v2.0.Un.1794	93.55	31	1	1	1	31	32681	32652	0.0002	45.4
kmer373	VITVarB40-14_v2.0.Un.1794	96.77	31	1	0	1	31	32740	32770	1e-06	52.8
kmer374	VITVarB40-14_v2.0.Un.1794	96.77	31	1	0	1	31	32741	32771	1e-06	52.8
kmer385	VITVarB40-14_v2.0.Un.1794	96.77	31	1	0	1	31	32729	32759	1e-06	52.8
kmer43	VITVarB40-14_v2.0.Un.1794	93.55	31	1	1	1	31	32678	32649	0.0002	45.4
kmer44	VITVarB40-14_v2.0.Un.1794	93.55	31	1	1	1	31	32677	32648	0.0002	45.4
kmer491	VITVarB40-14_v2.0.Un.1794	96.77	31	1	0	1	31	32772	32742	1e-06	52.8
kmer561	VITVarB40-14_v2.0.Un.1794	96.77	31	1	0	1	31	32773	32743	1e-06	52.8
kmer562	VITVarB40-14_v2.0.Un.1794	96.77	31	1	0	1	31	32775	32745	1e-06	52.8
kmer563	VITVarB40-14_v2.0.Un.1794	96.77	31	1	0	1	31	32744	32774	1e-06	52.8
kmer564	VITVarB40-14_v2.0.Un.1794	96.77	31	1	0	1	31	32747	32777	1e-06	52.8
kmer565	VITVarB40-14_v2.0.Un.1794	96.77	31	1	0	1	31	32746	32776	1e-06	52.8
kmer75	VITVarB40-14_v2.0.Un.1794	93.55	31	1	1	1	31	32680	32651	0.0002	45.4
kmer159	VITVarB40-14_v2.0.Un.2081	96.77	31	1	0	1	31	27578	27608	1e-06	52.8
kmer160	VITVarB40-14_v2.0.Un.2081	96.77	31	1	0	1	31	27605	27575	1e-06	52.8
kmer161	VITVarB40-14_v2.0.Un.2081	96.77	31	1	0	1	31	27579	27609	1e-06	52.8
kmer162	VITVarB40-14_v2.0.Un.2081	96.77	31	1	0	1	31	27577	27607	1e-06	52.8
kmer163	VITVarB40-14_v2.0.Un.2081	96.77	31	1	0	1	31	27606	27576	1e-06	52.8
kmer177	VITVarB40-14_v2.0.Un.2081	96.77	31	1	0	1	31	27573	27603	1e-06	52.8
kmer178	VITVarB40-14_v2.0.Un.2081	96.77	31	1	0	1	31	27574	27604	1e-06	52.8
kmer179	VITVarB40-14_v2.0.Un.2081	100	30	0	0	1	30	27567	27596	7e-08	56.5
kmer180	VITVarB40-14_v2.0.Un.2081	96.77	31	1	0	1	31	27600	27570	1e-06	52.8
kmer182	VITVarB40-14_v2.0.Un.2081	96.77	31	1	0	1	31	27602	27572	1e-06	52.8
kmer183	VITVarB40-14_v2.0.Un.2081	96.77	31	1	0	1	31	27601	27571	1e-06	52.8
kmer1	VITVarB40-14_v2.0.Un.230	100	31	0	0	1	31	1202	1232	2e-08	58.4
kmer100	VITVarB40-14_v2.0.Un.230	100	31	0	0	1	31	1189	1219	2e-08	58.4
kmer101	VITVarB40-14_v2.0.Un.230	100	31	0	0	1	31	1215	1185	2e-08	58.4
kmer102	VITVarB40-14_v2.0.Un.230	100	31	0	0	1	31	1187	1217	2e-08	58.4
kmer103	VITVarB40-14_v2.0.Un.230	100	31	0	0	1	31	1188	1218	2e-08	58.4
kmer104	VITVarB40-14_v2.0.Un.230	93.55	31	1	1	1	31	9107	9136	0.0002	45.4
kmer105	VITVarB40-14_v2.0.Un.230	93.55	31	1	1	1	31	9106	9135	0.0002	45.4
kmer115	VITVarB40-14_v2.0.Un.230	93.55	31	1	1	1	31	9132	9103	0.0002	45.4
kmer126	VITVarB40-14_v2.0.Un.230	96.77	31	1	0	1	31	9054	9024	1e-06	52.8
kmer128	VITVarB40-14_v2.0.Un.230	100	30	0	0	1	30	9058	9029	7e-08	56.5
kmer130	VITVarB40-14_v2.0.Un.230	96.77	31	1	0	1	31	9055	9025	1e-06	52.8
kmer131	VITVarB40-14_v2.0.Un.230	93.55	31	1	1	1	31	9101	9130	0.0002	45.4
kmer2	VITVarB40-14_v2.0.Un.230	100	31	0	0	1	31	1203	1233	2e-08	58.4
kmer20	VITVarB40-14_v2.0.Un.230	100	31	0	0	1	31	1226	1196	2e-08	58.4
kmer21	VITVarB40-14_v2.0.Un.230	100	31	0	0	1	31	1199	1229	2e-08	58.4
kmer22	VITVarB40-14_v2.0.Un.230	100	31	0	0	1	31	1197	1227	2e-08	58.4
kmer23	VITVarB40-14_v2.0.Un.230	100	31	0	0	1	31	1223	1193	2e-08	58.4
kmer24	VITVarB40-14_v2.0.Un.230	100	31	0	0	1	31	1225	1195	2e-08	58.4
kmer25	VITVarB40-14_v2.0.Un.230	100	31	0	0	1	31	1222	1192	2e-08	58.4
kmer26	VITVarB40-14_v2.0.Un.230	100	31	0	0	1	31	1194	1224	2e-08	58.4
kmer27	VITVarB40-14_v2.0.Un.230	100	31	0	0	1	31	1198	1228	2e-08	58.4
kmer3	VITVarB40-14_v2.0.Un.230	100	31	0	0	1	31	1234	1204	2e-08	58.4
kmer373	VITVarB40-14_v2.0.Un.230	96.77	31	1	0	1	31	9042	9012	1e-06	52.8
kmer374	VITVarB40-14_v2.0.Un.230	96.77	31	1	0	1	31	9041	9011	1e-06	52.8
kmer385	VITVarB40-14_v2.0.Un.230	96.77	31	1	0	1	31	9053	9023	1e-06	52.8
kmer43	VITVarB40-14_v2.0.Un.230	93.55	31	1	1	1	31	9104	9133	0.0002	45.4
kmer44	VITVarB40-14_v2.0.Un.230	93.55	31	1	1	1	31	9105	9134	0.0002	45.4
kmer491	VITVarB40-14_v2.0.Un.230	96.77	31	1	0	1	31	9010	9040	1e-06	52.8
kmer561	VITVarB40-14_v2.0.Un.230	96.77	31	1	0	1	31	9009	9039	1e-06	52.8
kmer562	VITVarB40-14_v2.0.Un.230	96.77	31	1	0	1	31	9007	9037	1e-06	52.8
kmer563	VITVarB40-14_v2.0.Un.230	96.77	31	1	0	1	31	9038	9008	1e-06	52.8
kmer564	VITVarB40-14_v2.0.Un.230	96.77	31	1	0	1	31	9035	9005	1e-06	52.8
kmer565	VITVarB40-14_v2.0.Un.230	96.77	31	1	0	1	31	9036	9006	1e-06	52.8
kmer6	VITVarB40-14_v2.0.Un.230	100	31	0	0	1	31	1201	1231	2e-08	58.4
kmer69	VITVarB40-14_v2.0.Un.230	100	31	0	0	1	31	1221	1191	2e-08	58.4
kmer7	VITVarB40-14_v2.0.Un.230	100	31	0	0	1	31	1200	1230	2e-08	58.4
kmer75	VITVarB40-14_v2.0.Un.230	93.55	31	1	1	1	31	9102	9131	0.0002	45.4
kmer95	VITVarB40-14_v2.0.Un.230	100	31	0	0	1	31	1190	1220	2e-08	58.4
kmer96	VITVarB40-14_v2.0.Un.230	100	31	0	0	1	31	1213	1183	2e-08	58.4
kmer97	VITVarB40-14_v2.0.Un.230	100	31	0	0	1	31	1216	1186	2e-08	58.4
kmer98	VITVarB40-14_v2.0.Un.230	100	31	0	0	1	31	1184	1214	2e-08	58.4
kmer99	VITVarB40-14_v2.0.Un.230	100	31	0	0	1	31	1212	1182	2e-08	58.4
kmer159	VITVarB40-14_v2.0.Un.2369	96.77	31	1	0	1	31	68341	68311	1e-06	52.8
kmer160	VITVarB40-14_v2.0.Un.2369	96.77	31	1	0	1	31	68314	68344	1e-06	52.8
kmer161	VITVarB40-14_v2.0.Un.2369	96.77	31	1	0	1	31	68340	68310	1e-06	52.8
kmer162	VITVarB40-14_v2.0.Un.2369	96.77	31	1	0	1	31	68342	68312	1e-06	52.8
kmer163	VITVarB40-14_v2.0.Un.2369	96.77	31	1	0	1	31	68313	68343	1e-06	52.8
kmer177	VITVarB40-14_v2.0.Un.2369	96.77	31	1	0	1	31	68346	68316	1e-06	52.8
kmer178	VITVarB40-14_v2.0.Un.2369	96.77	31	1	0	1	31	68345	68315	1e-06	52.8
kmer159	VITVarB40-14_v2.0.Un.2819	96.77	31	1	0	1	31	1633	1603	1e-06	52.8
kmer160	VITVarB40-14_v2.0.Un.2819	96.77	31	1	0	1	31	1606	1636	1e-06	52.8
kmer161	VITVarB40-14_v2.0.Un.2819	96.77	31	1	0	1	31	1632	1602	1e-06	52.8
kmer162	VITVarB40-14_v2.0.Un.2819	96.77	31	1	0	1	31	1634	1604	1e-06	52.8
kmer163	VITVarB40-14_v2.0.Un.2819	96.77	31	1	0	1	31	1605	1635	1e-06	52.8
kmer177	VITVarB40-14_v2.0.Un.2819	96.77	31	1	0	1	31	1638	1608	1e-06	52.8
kmer178	VITVarB40-14_v2.0.Un.2819	96.77	31	1	0	1	31	1637	1607	1e-06	52.8
kmer179	VITVarB40-14_v2.0.Un.2819	100	30	0	0	1	30	1644	1615	7e-08	56.5
kmer180	VITVarB40-14_v2.0.Un.2819	96.77	31	1	0	1	31	1611	1641	1e-06	52.8
kmer182	VITVarB40-14_v2.0.Un.2819	96.77	31	1	0	1	31	1609	1639	1e-06	52.8
kmer183	VITVarB40-14_v2.0.Un.2819	96.77	31	1	0	1	31	1610	1640	1e-06	52.8

## Sheet: Supplementary Data S6
6. Gene functional annotation of genes around PD-associated peaks.
Peak	Chromosome	Gene Start	Gene End	Gene ID	Protein size	Description	Putative plant inmunity-related role	hits	PFAM domains	Number of predicted transmembrane helix
1	VITVarB40-14_v2.0.hap1.chr02	13111559	13112702	VITVarB40-14_v2.0.hap1.chr02.ver2.0.g054840.t01	282	ATP-dependent RNA helicase dhx8	-	50	CLZ;DUF1664;DUF4355;DUF948;HSBP1;MutS_III	0
1	VITVarB40-14_v2.0.hap1.chr02	13182395	13182609	VITVarB40-14_v2.0.hap1.chr02.ver2.0.g054850.t01	71	hypothetical protein PRUPE_ppa014761mg, partial	-	1	-	0
1	VITVarB40-14_v2.0.hap1.chr02	13184960	13188855	VITVarB40-14_v2.0.hap1.chr02.ver2.0.g054860.t01	408	Phosphoribulokinase	-	50	PRK	0
1	VITVarB40-14_v2.0.hap1.chr02	13217145	13218158	VITVarB40-14_v2.0.hap1.chr02.ver2.0.g054870.t01	337	ATP-dependent RNA helicase dhx8	-	50	Retrotrans_gag	0
1	VITVarB40-14_v2.0.hap1.chr02	13230692	13231591	VITVarB40-14_v2.0.hap1.chr02.ver2.0.g054880.t01	299	Prolyl oligopeptidase family	-	50	-	0
2	VITVarB40-14_v2.0.hap1.chr04	22828383	22842605	VITVarB40-14_v2.0.hap1.chr04.ver2.0.g084540.t01	786	FAR1-RELATED SEQUENCE 3-like	-	50	FAR1;MULE;SWIM	0
2	VITVarB40-14_v2.0.hap1.chr04	22828420	22832628	VITVarB40-14_v2.0.hap1.chr04.ver2.0.g084550.t01	737	FAR1-RELATED SEQUENCE 3-like	-	50	FAR1;MULE;SWIM	0
2	VITVarB40-14_v2.0.hap1.chr04	22842568	22856585	VITVarB40-14_v2.0.hap1.chr04.ver2.0.g084560.t01	337	diacylglycerol O-acyltransferase 2-like	-	50	Acyltransferase;DAGAT	2
2	VITVarB40-14_v2.0.hap1.chr04	22863352	22866632	VITVarB40-14_v2.0.hap1.chr04.ver2.0.g084570.t01	201	diacylglycerol O-acyltransferase 2-like	-	50	Acyltransferase	1
2	VITVarB40-14_v2.0.hap1.chr04	22878297	22879199	VITVarB40-14_v2.0.hap1.chr04.ver2.0.g084580.t01	300	vacuolar iron transporter	-	50	VIT1	3
2	VITVarB40-14_v2.0.hap1.chr04	22883481	22887717	VITVarB40-14_v2.0.hap1.chr04.ver2.0.g084590.t01	763	subtilisin-like protease	-	50	fn3_6;Inhibitor_I9;PA;Peptidase_S8	1
2	VITVarB40-14_v2.0.hap1.chr04	22888668	22892711	VITVarB40-14_v2.0.hap1.chr04.ver2.0.g084600.t01	150	uncharacterized LOC101243857	-	26	ZapB	0
2	VITVarB40-14_v2.0.hap1.chr04	22892084	22892650	VITVarB40-14_v2.0.hap1.chr04.ver2.0.g084610.t01	162	hypothetical protein CARUB_v10012892mg	-	3	-	0
2	VITVarB40-14_v2.0.hap1.chr04	22897801	22900284	VITVarB40-14_v2.0.hap1.chr04.ver2.0.g084620.t01	666	probable L-type lectin-domain containing receptor kinase	yes	50	Lectin_legB;PK_Tyr_Ser-Thr;Pkinase	1
2	VITVarB40-14_v2.0.hap1.chr04	22906809	22907428	VITVarB40-14_v2.0.hap1.chr04.ver2.0.g084630.t01	136	BAG family molecular chaperone regulator 4	-	50	BAG;Bombinin;CIDE-N;DUF3847	0
2	VITVarB40-14_v2.0.hap1.chr04	22913324	22915824	VITVarB40-14_v2.0.hap1.chr04.ver2.0.g084640.t01	298	2-oxoglutarate-dependent dioxygenase DAO-like	-	50	2OG-FeII_Oxy;DIOX_N	0
2	VITVarB40-14_v2.0.hap1.chr04	22917405	22933334	VITVarB40-14_v2.0.hap1.chr04.ver2.0.g084650.t01	1268	kinesin KIN-14I	-	50	DUF1664;FERM_M;Kinesin;Microtub_bd;MyTH4;TMF_TATA_bd	0
2	VITVarB40-14_v2.0.hap1.chr04	22947981	22965741	VITVarB40-14_v2.0.hap1.chr04.ver2.0.g084660.t01	334	ubiquitin carboxyl-terminal hydrolase 2-like	-	50	Peptidase_C12;UCH_C	0
2	VITVarB40-14_v2.0.hap1.chr04	22982640	22983077	VITVarB40-14_v2.0.hap1.chr04.ver2.0.g084670.t01	145	hypothetical protein PHAVU_007G179600g	-	1	-	0
3	VITVarB40-14_v2.0.hap1.chr11	11578925	11579365	VITVarB40-14_v2.0.hap1.chr11.ver2.0.g188130.t01	146	UDP-glycosyltransferase 87A1-like isoform X2	-	3	-	0
3	VITVarB40-14_v2.0.hap1.chr11	11582942	11586745	VITVarB40-14_v2.0.hap1.chr11.ver2.0.g188140.t01	714	Double Clp-N motif-containing P-loop nucleoside triphosphate hydrolases superfamily	-	50	Clp_N	1
3	VITVarB40-14_v2.0.hap1.chr11	11626533	11627795	VITVarB40-14_v2.0.hap1.chr11.ver2.0.g188150.t01	326	B3 domain-containing transcription factor VRN1-like	-	50	B3;DUF123	0
3	VITVarB40-14_v2.0.hap1.chr11	11643485	11652866	VITVarB40-14_v2.0.hap1.chr11.ver2.0.g188160.t01	706	ankyrin repeat	-	50	Ank;Ank_2;Ank_3;Ank_4;Ank_5;PGG	3
4	VITVarB40-14_v2.0.hap1.chr14	1135946	1136947	VITVarB40-14_v2.0.hap1.chr14.ver2.0.g226240.t01	333	DUF1645 family	-	50	DUF1645	0
4	VITVarB40-14_v2.0.hap1.chr14	1139588	1145658	VITVarB40-14_v2.0.hap1.chr14.ver2.0.g226250.t01	918	GPI-anchored adhesin	-	50	DUF4378;VARLMGL	0
4	VITVarB40-14_v2.0.hap1.chr14	1148471	1154576	VITVarB40-14_v2.0.hap1.chr14.ver2.0.g226260.t01	625	ATP-dependent DNA helicase Q-like 1	-	50	DEAD;Helicase_C;RecQ_Zn_bind;ResIII	0
4	VITVarB40-14_v2.0.hap1.chr14	1156543	1156842	VITVarB40-14_v2.0.hap1.chr14.ver2.0.g226270.t01	99	DUF3511 domain	-	50	DUF3511	0
4	VITVarB40-14_v2.0.hap1.chr14	1157671	1171959	VITVarB40-14_v2.0.hap1.chr14.ver2.0.g226280.t01	586	Werner Syndrome-like exonuclease	-	50	CAAP1;DNA_pol_A_exo1	0
4	VITVarB40-14_v2.0.hap1.chr14	1167192	1170510	VITVarB40-14_v2.0.hap1.chr14.ver2.0.g226290.t01	1054	hypothetical protein PRUPE_ppa016504mg, partial	-	50	RVT_1;zf-RVT	0
4	VITVarB40-14_v2.0.hap1.chr14	1173844	1178045	VITVarB40-14_v2.0.hap1.chr14.ver2.0.g226300.t01	572	Ppx- phosphatase	-	36	HD;Ppx-GppA	0
4	VITVarB40-14_v2.0.hap1.chr14	1180041	1186310	VITVarB40-14_v2.0.hap1.chr14.ver2.0.g226310.t01	557	calmodulin-binding	yes	50	Calmodulin_bind	0
4	VITVarB40-14_v2.0.hap1.chr14	1200561	1201965	VITVarB40-14_v2.0.hap1.chr14.ver2.0.g226320.t01	161	Chaperone -domain superfamily	-	50	DnaJ;Ovate	0
4	VITVarB40-14_v2.0.hap1.chr14	1213285	1222932	VITVarB40-14_v2.0.hap1.chr14.ver2.0.g226330.t01	527	importin subunit alpha-2-like	-	50	Arm;Arm_3;Atx10homo_assoc;HEAT;HEAT_2;HEAT_EZ;HEAT_PBS;IBB;V-ATPase_H_C	0
4	VITVarB40-14_v2.0.hap1.chr14	1225821	1226662	VITVarB40-14_v2.0.hap1.chr14.ver2.0.g226340.t01	125	GATA transcription factor 16	-	50	GATA	0
4	VITVarB40-14_v2.0.hap1.chr14	1237985	1240313	VITVarB40-14_v2.0.hap1.chr14.ver2.1.g226350.t01	337	exonuclease chloroplastic mitochondrial	-	50	RNase_H_2;RNase_T	0
4	VITVarB40-14_v2.0.hap1.chr14	1245019	1252229	VITVarB40-14_v2.0.hap1.chr14.ver2.0.g226360.t01	143	syntaxin of plants 41	yes	50	DUF16;DUF948;SNARE;Synaptobrevin	1
4	VITVarB40-14_v2.0.hap1.chr14	1262070	1271013	VITVarB40-14_v2.0.hap1.chr14.ver2.0.g226370.t01	220	drought-responsive family	-	50	Di19_C;zf-C2H2_4;zf-Di19	0
4	VITVarB40-14_v2.0.hap1.chr14	1271414	1276484	VITVarB40-14_v2.0.hap1.chr14.ver2.0.g226380.t01	814	PHD and RING finger domain-containing 1	-	50	PHD;Prok-RING_4;zf-ANAPC11;zf-C3HC4;zf-C3HC4_2;zf-C3HC4_3;zf-C3HC4_4;zf-P11;zf-rbx1;zf-RING_2;zf-RING_5	0
4	VITVarB40-14_v2.0.hap1.chr14	1290930	1297897	VITVarB40-14_v2.0.hap1.chr14.ver2.0.g226390.t01	1058	P-loop nucleoside triphosphate hydrolases superfamily with CH (Calponin Homology) domain-containing	-	50	CH;Fez1;Kinesin;Microtub_bd;TSC22;YabA	0
4	VITVarB40-14_v2.0.hap1.chr14	1301726	1307526	VITVarB40-14_v2.0.hap1.chr14.ver2.0.g226400.t01	430	phosphatase 2C family	-	50	PP2C	0
4	VITVarB40-14_v2.0.hap1.chr14	1309229	1309858	VITVarB40-14_v2.0.hap1.chr14.ver2.0.g226410.t01	209	Wall-associated receptor kinase-like 20	-	50	GUB_WAK_bind;Zn-ribbon_8	0
4	VITVarB40-14_v2.0.hap1.chr14	1316558	1321953	VITVarB40-14_v2.0.hap1.chr14.ver2.0.g226420.t01	203	single-stranded DNA-binding	-	48	SSB	0
4	VITVarB40-14_v2.0.hap1.chr14	1323974	1333931	VITVarB40-14_v2.0.hap1.chr14.ver2.0.g226430.t01	977	eukaryotic translation initiation factor 3 subunit A	-	43	PCI	0
5	VITVarB40-14_v2.0.hap1.chr14	23418922	23419458	VITVarB40-14_v2.0.hap1.chr14.ver2.0.g235660.t01	101	GLUTAMINE DUMPER 1-like	-	50	-	1
5	VITVarB40-14_v2.0.hap1.chr14	23422354	23422788	VITVarB40-14_v2.0.hap1.chr14.ver2.0.g235670.t01	144	sodium potassium calcium exchanger 1-like	-	50	-	0
5	VITVarB40-14_v2.0.hap1.chr14	23426245	23428381	VITVarB40-14_v2.0.hap1.chr14.ver2.0.g235680.t01	543	probable galacturonosyltransferase 9	-	50	Glyco_transf_8	1
5	VITVarB40-14_v2.0.hap1.chr14	23452541	23453137	VITVarB40-14_v2.0.hap1.chr14.ver2.0.g235690.t01	198	BZIP transcription factor	-	50	bZIP_1;bZIP_2;bZIP_Maf;Cnn_1N;HALZ;YabA	0
5	VITVarB40-14_v2.0.hap1.chr14	23467619	23468791	VITVarB40-14_v2.0.hap1.chr14.ver2.0.g235700.t01	390	E3 ubiquitin- ligase Praja-2-like	-	50	Prok-RING_4;zf-C3HC4;zf-C3HC4_2;zf-C3HC4_3;zf-P11;zf-rbx1;zf-RING_11;zf-RING_2;zf-RING_5;zf-RING_UBOX;zf-RING-like;Zn_ribbon_17	0
5	VITVarB40-14_v2.0.hap1.chr14	23470719	23472072	VITVarB40-14_v2.0.hap1.chr14.ver2.0.g235710.t01	250	hypothetical protein PHAVU_002G210700g	-	1	FtsX	4
5	VITVarB40-14_v2.0.hap1.chr14	23474583	23477930	VITVarB40-14_v2.0.hap1.chr14.ver2.0.g235720.t01	877	pentatricopeptide repeat-containing At3g02330	-	50	PPR;PPR_1;PPR_2;PPR_3;PPR_long;TPR_14;TPR_19;TPR_7	0
5	VITVarB40-14_v2.0.hap1.chr14	23477887	23483333	VITVarB40-14_v2.0.hap1.chr14.ver2.0.g235730.t01	714	WPP domain-interacting tail-anchored 1 isoform X3	-	50	CENP-F_leu_zip;DUF1664;Pox_A_type_inc;Tropomyosin;Tropomyosin_1;WSD	1
5	VITVarB40-14_v2.0.hap1.chr14	23493351	23499581	VITVarB40-14_v2.0.hap1.chr14.ver2.0.g235740.t01	462	transmembrane amino acid transporter family	-	50	Aa_trans;Trp_Tyr_perm	11
5	VITVarB40-14_v2.0.hap1.chr14	23499723	23556217	VITVarB40-14_v2.0.hap1.chr14.ver2.0.g235750.t01	2149	armadillo beta-catenin-like repeat	-	32	MOR2-PAG1_C;MOR2-PAG1_mid;MOR2-PAG1_N	0
5	VITVarB40-14_v2.0.hap1.chr14	23560832	23562462	VITVarB40-14_v2.0.hap1.chr14.ver2.0.g235760.t01	121	biogenesis of lysosome-related organelles complex 1 subunit 2-like	-	24	BLOC1_2;TRAF_BIRC3_bd;V-SNARE	0
5	VITVarB40-14_v2.0.hap1.chr14	23563464	23580358	VITVarB40-14_v2.0.hap1.chr14.ver2.0.g235770.t01	809	Nuclear inhibitor of phosphatase 1	-	50	DUF573;FHA;Serglycin;Yop-YscD_cpl	0
5	VITVarB40-14_v2.0.hap1.chr14	23580806	23597723	VITVarB40-14_v2.0.hap1.chr14.ver2.0.g235780.t01	781	DNA-directed RNA polymerase mitochondrial-like	-	50	RPOL_N	0
6	VITVarB40-14_v2.0.hap1.chr14	26499320	26501411	VITVarB40-14_v2.0.hap1.chr14.ver2.0.g238020.t01	188	Ribosomal S21 family	-	45	Ribosomal_S21	0
6	VITVarB40-14_v2.0.hap1.chr14	26506517	26514857	VITVarB40-14_v2.0.hap1.chr14.ver2.0.g238030.t01	791	Chloride channel protein B	-	50	CBS;MFS_MOT1;Voltage_CLC	8
6	VITVarB40-14_v2.0.hap1.chr14	26514770	26520182	VITVarB40-14_v2.0.hap1.chr14.ver2.0.g238040.t01	503	S-adenosyl-L-methionine-dependent methyltransferases superfamily protein	-	50	Cons_hypoth95;MTS	0
6	VITVarB40-14_v2.0.hap1.chr14	26520786	26521196	VITVarB40-14_v2.0.hap1.chr14.ver2.0.g238050.t01	136	Unknown	-	50	-	1
6	VITVarB40-14_v2.0.hap1.chr14	26526767	26528104	VITVarB40-14_v2.0.hap1.chr14.ver2.0.g238060.t01	271	Leucine-rich repeat protein	yes	50	LRR_1;LRR_4;LRR_6;LRR_8	0
6	VITVarB40-14_v2.0.hap1.chr14	26529532	26532060	VITVarB40-14_v2.0.hap1.chr14.ver2.0.g238070.t01	292	Unknown	-	22	-	0
6	VITVarB40-14_v2.0.hap1.chr14	26532626	26535646	VITVarB40-14_v2.0.hap1.chr14.ver2.0.g238080.t01	1006	LRR receptor-like protein (LRR-RLP)	yes	50	LRR_1;LRR_4;LRR_6;LRR_8;LRRNT_2	1
6	VITVarB40-14_v2.0.hap1.chr14	26560472	26562549	VITVarB40-14_v2.0.hap1.chr14.ver2.0.g238090.t01	469	LRR receptor-like protein (LRR-RLP)	yes	50	LRR_1;LRR_4;LRR_6;LRR_8	1
6	VITVarB40-14_v2.0.hap1.chr14	26572330	26572488	VITVarB40-14_v2.0.hap1.chr14.ver2.0.g238100.t01	53	Unknown	-	35	CBS	0
6	VITVarB40-14_v2.0.hap1.chr14	26576502	26579846	VITVarB40-14_v2.0.hap1.chr14.ver2.0.g238110.t01	1007	LRR receptor-like protein (LRR-RLP)	yes	50	FNIP;LRR_1;LRR_4;LRR_5;LRR_6;LRR_8;LRRNT_2	2
6	VITVarB40-14_v2.0.hap1.chr14	26582613	26585604	VITVarB40-14_v2.0.hap1.chr14.ver2.0.g238120.t01	981	LRR receptor-like protein (LRR-RLP)	yes	50	FNIP;LRR_1;LRR_4;LRR_6;LRR_8;LRRNT_2	1
6	VITVarB40-14_v2.0.hap1.chr14	26593782	26596657	VITVarB40-14_v2.0.hap1.chr14.ver2.0.g238130.t01	650	Leucine-rich repeat protein	yes	50	LRR_1;LRR_4;LRR_6;LRR_8;LRRNT_2	0
6	VITVarB40-14_v2.0.hap1.chr14	26601394	26602894	VITVarB40-14_v2.0.hap1.chr14.ver2.0.g238140.t01	149	Unknown	-	19	-	0
6	VITVarB40-14_v2.0.hap1.chr14	26612320	26622119	VITVarB40-14_v2.0.hap1.chr14.ver2.0.g238150.t01	874	LRR receptor-like protein (LRR-RLP)	yes	50	LRR_1;LRR_4;LRR_8	1
6	VITVarB40-14_v2.0.hap1.chr14	26648690	26652115	VITVarB40-14_v2.0.hap1.chr14.ver2.0.g238160.t01	1014	LRR receptor-like protein (LRR-RLP)	yes	50	FNIP;LRR_1;LRR_4;LRR_5;LRR_6;LRR_8;LRRNT_2	2
6	VITVarB40-14_v2.0.hap1.chr14	26666895	26670175	VITVarB40-14_v2.0.hap1.chr14.ver2.0.g238170.t01	950	Leucine-rich repeat protein	yes	50	LRR_1;LRR_4;LRR_6;LRR_8;LRRNT_2	0
6	VITVarB40-14_v2.0.hap1.chr14	26674877	26677869	VITVarB40-14_v2.0.hap1.chr14.ver2.0.g238180.t01	993	LRR receptor-like protein (LRR-RLP)	yes	50	LRR_1;LRR_4;LRR_6;LRR_8;LRRNT_2	1
6	VITVarB40-14_v2.0.hap1.chr14	26684528	26684943	VITVarB40-14_v2.0.hap1.chr14.ver2.0.g238190.t01	63	Unknown	-	50	-	0
6	VITVarB40-14_v2.0.hap1.chr14	26732530	26747484	VITVarB40-14_v2.0.hap1.chr14.ver2.0.g238200.t01	482	Uridine kinase/uracil phosphoribosyltransferase 1	-	50	AAA_18;PRK;UPRTase	0
6	VITVarB40-14_v2.0.hap1.chr14	26747877	26749642	VITVarB40-14_v2.0.hap1.chr14.ver2.0.g238210.t01	174	Cupredoxin superfamily protein	-	50	Cu_bind_like	0
6	VITVarB40-14_v2.0.hap1.chr14	26750278	26754167	VITVarB40-14_v2.0.hap1.chr14.ver2.0.g238220.t01	392	Lipase	-	50	Abhydro_lipase;Abhydrolase_1	0
6	VITVarB40-14_v2.0.hap1.chr14	26759662	26763206	VITVarB40-14_v2.0.hap1.chr14.ver2.0.g238230.t01	247	Unknown	-	50	-	0
6	VITVarB40-14_v2.0.hap1.chr14	26770502	26774856	VITVarB40-14_v2.0.hap1.chr14.ver2.0.g238240.t01	222	Ribulose-phosphate 3-epimerase	-	50	Ribul_P_3_epim	0
6	VITVarB40-14_v2.0.hap1.chr14	26776491	26778753	VITVarB40-14_v2.0.hap1.chr14.ver2.0.g238250.t01	675	Lysin motif receptor-like kinase (LysM-RLK)	yes	50	LysM;PK_Tyr_Ser-Thr;Pkinase	2
6	VITVarB40-14_v2.0.hap1.chr14	26782008	26782436	VITVarB40-14_v2.0.hap1.chr14.ver2.0.g238260.t01	142	Calcium-binding EF-hand family protein	-	50	EF-hand_1;EF-hand_5;EF-hand_6;EF-hand_7;EF-hand_8;EF-hand_9	0
7	VITVarB40-14_v2.0.hap1.chr15	3207955	3208266	VITVarB40-14_v2.0.hap1.chr15.ver2.0.g243760.t01	103	ATP-dependent RNA helicase DHX29	-	3	-	0
7	VITVarB40-14_v2.0.hap1.chr15	3221265	3229228	VITVarB40-14_v2.0.hap1.chr15.ver2.0.g243770.t01	181	PHLOEM PROTEIN 2-LIKE A1-like	yes	50	PP2	0
7	VITVarB40-14_v2.0.hap1.chr15	3267956	3282268	VITVarB40-14_v2.0.hap1.chr15.ver2.0.g243780.t01	1284	disease resistance RPP13 1	yes	31	AAA_22;LRR_4;LRR_8;NACHT;NB-ARC;Rx_N	0
7	VITVarB40-14_v2.0.hap1.chr15	3286516	3287130	VITVarB40-14_v2.0.hap1.chr15.ver2.0.g243790.t01	204	Leucine-rich repeat protein	yes	50	FTH;LRR_1;LRR_8	0
7	VITVarB40-14_v2.0.hap1.chr15	3293567	3295845	VITVarB40-14_v2.0.hap1.chr15.ver2.0.g243800.t01	596	CELLULOSE SYNTHASE INTERACTIVE 3	-	50	-	0
7	VITVarB40-14_v2.0.hap1.chr15	3298608	3299211	VITVarB40-14_v2.0.hap1.chr15.ver2.0.g243810.t01	161	Psma1 Proteasome subunit probable (IC)	-	8	-	0
7	VITVarB40-14_v2.0.hap1.chr15	3401943	3413151	VITVarB40-14_v2.0.hap1.chr15.ver2.1.g243820.t01	1499	LRR and NB-ARC domain disease resistance	yes	23	AAA;AAA_14;AAA_22;FNIP;LRR_4;LRR_8;NACHT;NB-ARC;Sigma54_activat	1
7	VITVarB40-14_v2.0.hap1.chr15	3447727	3448337	VITVarB40-14_v2.0.hap1.chr15.ver2.0.g243830.t01	151	Retrovirus-related Pol poly from transposon TNT 1-94	-	40	zf-CCHC	0
7	VITVarB40-14_v2.0.hap1.chr15	3452145	3460682	VITVarB40-14_v2.0.hap1.chr15.ver2.0.g243840.t01	422	like heterochromatin (LHP1)	-	27	Chromo;Chromo_shadow	0
7	VITVarB40-14_v2.0.hap1.chr15	3476533	3482328	VITVarB40-14_v2.0.hap1.chr15.ver2.0.g243850.t01	575	RNA polymerase sigma factor	-	50	Sigma70_r1_2;Sigma70_r2;Sigma70_r3;Sigma70_r4;Sigma70_r4_2	0
7	VITVarB40-14_v2.0.hap1.chr15	3484988	3485718	VITVarB40-14_v2.0.hap1.chr15.ver2.0.g243860.t01	232	CF1 alpha subunit of ATP synthase (chloroplast)	-	49	-	0
7	VITVarB40-14_v2.0.hap1.chr15	3487838	3490329	VITVarB40-14_v2.0.hap1.chr15.ver2.0.g243870.t01	550	uncharacterized protein LOC109794458, partial	-	5	Retrotrans_gag	0
7	VITVarB40-14_v2.0.hap1.chr15	3497909	3498639	VITVarB40-14_v2.0.hap1.chr15.ver2.0.g243880.t01	232	CF1 alpha subunit of ATP synthase (chloroplast)	-	49	-	0
7	VITVarB40-14_v2.0.hap1.chr15	3500759	3503250	VITVarB40-14_v2.0.hap1.chr15.ver2.0.g243890.t01	550	uncharacterized protein LOC109794458, partial	-	5	Retrotrans_gag	0
8	VITVarB40-14_v2.0.hap1.chr15	19058670	19065882	VITVarB40-14_v2.0.hap1.chr15.ver2.0.g252610.t01	354	mitochondrial adenine nucleotide transporter ADNT1-like	-	50	Mito_carr	0
8	VITVarB40-14_v2.0.hap1.chr15	19066367	19067288	VITVarB40-14_v2.0.hap1.chr15.ver2.0.g252620.t01	171	hypothetical protein POPTR_0004s15850g	-	2	Conotoxin	0
8	VITVarB40-14_v2.0.hap1.chr15	19069015	19080062	VITVarB40-14_v2.0.hap1.chr15.ver2.0.g252630.t01	1080	SUPPRESSOR OF PHYA-105 1-like	-	50	ANAPC4_WD40;WD40	0
8	VITVarB40-14_v2.0.hap1.chr15	19080393	19082906	VITVarB40-14_v2.0.hap1.chr15.ver2.0.g252640.t01	685	kinase family	-	50	DUF1221;PK_Tyr_Ser-Thr;Pkinase	0
8	VITVarB40-14_v2.0.hap1.chr15	19088041	19092571	VITVarB40-14_v2.0.hap1.chr15.ver2.0.g252650.t01	331	CMP-sialic acid transporter 1	-	50	EamA;Nuc_sug_transp;SLC35F;UAA	9
8	VITVarB40-14_v2.0.hap1.chr15	19095744	19096371	VITVarB40-14_v2.0.hap1.chr15.ver2.0.g252660.t01	80	hypothetical protein PRUPE_ppa014138mg	-	50	-	0
8	VITVarB40-14_v2.0.hap1.chr15	19097275	19105786	VITVarB40-14_v2.0.hap1.chr15.ver2.0.g252670.t01	474	tubulin gamma-2 chain	-	50	HPPK;Misat_Tub_SegII;Tubulin;Tubulin_C	0
8	VITVarB40-14_v2.0.hap1.chr15	19107649	19108935	VITVarB40-14_v2.0.hap1.chr15.ver2.0.g252680.t01	75	arabinogalactan peptide 22-like	-	28	AGP	2
8	VITVarB40-14_v2.0.hap1.chr15	19109705	19114815	VITVarB40-14_v2.0.hap1.chr15.ver2.0.g252690.t01	404	mitochondrial substrate carrier family	-	50	Mito_carr	0
8	VITVarB40-14_v2.0.hap1.chr15	19115226	19116968	VITVarB40-14_v2.0.hap1.chr15.ver2.0.g252700.t01	230	plastid division PDV1	-	36	-	0
8	VITVarB40-14_v2.0.hap1.chr15	19122351	19123289	VITVarB40-14_v2.0.hap1.chr15.ver2.0.g252710.t01	312	Ethylene-responsive transcription factor CRF4	yes	50	AP2	0
8	VITVarB40-14_v2.0.hap1.chr15	19125607	19134105	VITVarB40-14_v2.0.hap1.chr15.ver2.0.g252720.t01	148	Ubiquitin-conjugating enzyme E2-17 kDa	-	50	Prok-E2_B;RWD;UEV;UQ_con	0
8	VITVarB40-14_v2.0.hap1.chr15	19137969	19140471	VITVarB40-14_v2.0.hap1.chr15.ver2.0.g252730.t01	246	NDR1 HIN1 13	-	50	LEA_2	1
8	VITVarB40-14_v2.0.hap1.chr15	19143754	19149061	VITVarB40-14_v2.0.hap1.chr15.ver2.0.g252740.t01	241	exosome complex component RRP41 homolog isoform X1	-	50	RNase_PH;RNase_PH_C	0
8	VITVarB40-14_v2.0.hap1.chr15	19149805	19151307	VITVarB40-14_v2.0.hap1.chr15.ver2.0.g252750.t01	172	glucose-6-phosphate 1-epimerase	-	50	-	0
8	VITVarB40-14_v2.0.hap1.chr15	19153315	19153942	VITVarB40-14_v2.0.hap1.chr15.ver2.0.g252760.t01	104	Unknown	-	50	-	0
8	VITVarB40-14_v2.0.hap1.chr15	19154753	19165265	VITVarB40-14_v2.0.hap1.chr15.ver2.0.g252770.t01	742	glycosyltransferase family	-	50	Glycos_transf_1	0
8	VITVarB40-14_v2.0.hap1.chr15	19166639	19171044	VITVarB40-14_v2.0.hap1.chr15.ver2.0.g252780.t01	220	Nucleotide-diphospho-sugar transferase family	-	50	-	1
8	VITVarB40-14_v2.0.hap1.chr15	19171871	19177719	VITVarB40-14_v2.0.hap1.chr15.ver2.0.g252790.t01	297	ABI-1-like 1	yes	50	-	0
8	VITVarB40-14_v2.0.hap1.chr15	19182281	19184718	VITVarB40-14_v2.0.hap1.chr15.ver2.0.g252800.t01	163	beta-mannan synthase	-	34	DUF3784	3
8	VITVarB40-14_v2.0.hap1.chr15	19185612	19187964	VITVarB40-14_v2.0.hap1.chr15.ver2.0.g252810.t01	299	plant F3O9-12	-	50	DUF2358;SnoaL_2	0
8	VITVarB40-14_v2.0.hap1.chr15	19192035	19192890	VITVarB40-14_v2.0.hap1.chr15.ver2.0.g252820.t01	257	Unknown	-	50	-	1
8	VITVarB40-14_v2.0.hap1.chr15	19194063	19195406	VITVarB40-14_v2.0.hap1.chr15.ver2.0.g252830.t01	447	delta(8)-fatty-acid desaturase 2-like	-	50	Cyt-b5;FA_desaturase	5
8	VITVarB40-14_v2.0.hap1.chr15	19201933	19202829	VITVarB40-14_v2.0.hap1.chr15.ver2.0.g252840.t01	298	acidic endochitinase-like	yes	50	Glyco_hydro_18	1
8	VITVarB40-14_v2.0.hap1.chr15	19204302	19205198	VITVarB40-14_v2.0.hap1.chr15.ver2.0.g252850.t01	298	acidic endochitinase-like	yes	50	Glyco_hydro_18	0
8	VITVarB40-14_v2.0.hap1.chr15	19206241	19207137	VITVarB40-14_v2.0.hap1.chr15.ver2.0.g252860.t01	298	acidic endochitinase-like	yes	50	Glyco_hydro_18	0
8	VITVarB40-14_v2.0.hap1.chr15	19208180	19209076	VITVarB40-14_v2.0.hap1.chr15.ver2.0.g252870.t01	290	acidic endochitinase-like	yes	50	Glyco_hydro_18;Yeast-kill-tox	0
8	VITVarB40-14_v2.0.hap1.chr15	19212239	19212982	VITVarB40-14_v2.0.hap1.chr15.ver2.0.g252880.t01	179	membrane-associated kinase regulator	-	34	-	0
8	VITVarB40-14_v2.0.hap1.chr15	19219218	19224348	VITVarB40-14_v2.0.hap1.chr15.ver2.0.g252890.t01	427	U11 U12 small nuclear ribonucleo	-	30	CAF1;DUF5856;PDCD7	0

## Sheet: Supplementary Data S7
7. Presence-absence matrix of significant kmers in V. arizonica.
	kmer127	kmer565	kmer516	kmer130	kmer564	kmer512	kmer126	kmer86	kmer147	kmer97	kmer96	kmer518	kmer39	kmer561	kmer170	kmer374	kmer385	kmer165	kmer100	kmer159	kmer44	kmer6	kmer23	kmer207	kmer644	kmer264	kmer184	kmer2410	kmer131	kmer167	kmer101	kmer99	kmer204	kmer1218	kmer199	kmer98	kmer40	kmer178	kmer491	kmer563	kmer102	kmer21	kmer135	kmer171	kmer136	kmer164	kmer104	kmer179	kmer645
A1	1	1	1	1	1	1	1	1	0	1	1	1	0	1	1	1	1	1	1	1	1	1	1	1	0	1	1	0	1	1	1	1	1	0	1	1	0	1	1	1	1	1	1	1	1	1	1	1	0
A14F	1	1	1	1	1	1	1	1	0	1	1	1	0	1	1	1	1	1	1	1	1	1	1	1	0	1	1	0	1	1	1	1	1	0	1	1	0	1	1	1	1	1	1	1	1	1	1	1	0
A15	1	1	1	1	1	1	1	1	0	1	1	1	0	1	1	1	1	1	1	1	1	1	1	1	0	1	1	0	1	1	1	1	1	0	1	1	0	1	1	1	1	1	1	1	1	1	1	1	0
A18	1	1	1	1	1	1	1	1	0	1	1	1	0	1	1	1	1	1	1	1	1	1	1	1	0	1	1	0	1	1	1	1	1	0	1	1	0	1	1	1	1	1	1	1	1	1	1	1	0
A2	1	1	1	1	1	1	1	1	1	1	1	1	1	1	1	1	1	1	1	1	1	1	1	1	0	1	1	0	1	1	1	1	1	0	1	1	1	1	1	1	1	1	1	1	1	1	1	1	0
A20	1	1	1	1	1	1	1	1	0	1	1	1	0	1	1	1	1	1	1	1	1	1	1	1	0	1	1	0	1	1	1	1	1	0	1	1	0	1	1	1	1	1	1	1	1	1	1	1	0
A21M	1	1	1	1	1	1	1	1	0	1	1	1	0	1	1	1	1	1	1	1	1	1	1	1	0	1	1	0	1	1	1	1	1	0	1	1	0	1	1	1	1	1	1	1	1	1	1	1	0
A22F	1	1	1	1	1	1	1	1	0	1	1	1	0	1	1	1	1	1	1	1	1	1	1	1	0	1	1	0	1	1	1	1	1	0	1	1	0	1	1	1	1	1	1	1	1	1	1	1	0
A24	1	1	1	1	1	1	1	1	0	1	1	1	0	1	1	1	1	1	1	1	1	1	1	1	0	1	1	0	1	1	1	1	1	0	1	1	0	1	1	1	1	1	1	1	1	1	1	1	0
A27F	1	1	1	1	1	1	1	1	0	1	1	1	0	1	1	1	1	1	1	1	1	1	1	1	0	1	1	0	1	1	1	1	1	0	1	1	0	1	1	1	1	1	1	1	1	1	1	1	0
A28	1	1	1	1	1	1	1	1	0	1	1	1	0	1	1	1	1	1	1	1	1	1	1	1	0	1	1	0	1	1	1	1	1	0	1	1	0	1	1	1	1	1	1	1	1	1	1	1	0
A29	1	1	1	1	1	1	1	1	0	1	1	1	0	1	1	1	0	1	1	1	1	1	1	1	0	1	1	0	1	1	1	1	1	0	1	1	0	1	1	1	1	1	1	1	1	1	1	1	0
A3	1	1	1	1	1	1	1	1	0	1	1	1	0	1	0	1	1	0	1	1	0	1	1	0	0	0	1	0	1	0	1	1	0	0	0	1	0	1	1	1	1	1	1	0	1	0	0	1	0
A34	1	1	1	1	1	1	1	0	0	0	0	1	0	1	1	1	1	1	0	1	0	0	0	1	0	1	1	0	0	1	0	0	1	0	1	0	0	1	1	1	0	0	0	1	0	1	1	1	0
A35	1	1	1	1	1	1	1	1	0	1	1	1	0	1	1	1	1	1	1	1	1	1	1	1	0	1	1	0	1	1	1	1	1	0	1	1	0	1	1	1	1	1	1	1	1	1	1	1	0
A40	0	0	0	0	0	0	0	0	0	0	0	0	0	0	0	0	0	0	0	0	0	0	0	0	0	0	0	0	0	0	0	0	0	0	0	0	0	0	0	0	0	0	0	0	0	0	0	0	0
A42F	1	1	1	1	1	1	1	1	0	1	1	1	0	1	1	1	1	1	1	1	1	1	1	1	0	1	1	0	1	1	1	1	1	0	1	1	0	1	1	1	1	1	1	1	1	1	1	1	0
A43	0	0	0	0	0	0	0	1	1	0	0	0	1	0	0	0	0	0	0	0	0	0	0	0	0	0	0	0	0	0	0	0	0	0	0	0	1	0	0	0	0	0	0	0	0	0	0	0	0
A5	1	1	1	1	1	1	1	1	0	1	1	1	0	1	1	1	1	1	1	1	1	1	1	1	0	1	1	0	1	1	1	1	1	0	1	1	0	1	1	1	1	1	1	1	1	1	1	1	0
A51	0	0	0	0	0	0	0	0	0	0	0	0	0	0	0	0	0	0	0	0	0	0	0	0	0	0	0	0	0	0	0	0	0	0	0	0	0	0	0	0	0	0	0	0	0	0	0	0	0
A52F	1	1	1	1	1	1	1	1	0	1	1	1	0	1	1	1	1	1	1	1	1	1	1	1	0	0	1	0	1	1	1	1	1	0	1	1	0	1	1	1	1	1	1	1	1	1	1	1	0
A53	1	1	1	1	1	1	1	1	0	1	1	1	0	1	1	1	1	1	1	1	1	1	1	1	0	1	1	0	1	1	1	1	1	0	1	1	0	1	1	1	1	1	1	1	1	1	1	1	0
A54F	1	1	1	1	1	1	1	1	0	1	1	1	0	1	1	1	1	1	1	1	1	1	1	1	0	1	1	0	1	1	1	1	1	0	1	1	0	1	1	1	1	1	1	1	1	1	1	1	0
A55F	1	1	1	1	1	1	1	1	0	1	1	1	0	1	1	1	1	1	1	1	1	1	1	1	0	1	1	0	1	1	1	1	1	0	1	1	0	1	1	1	1	1	1	1	1	1	1	1	0
A56	1	1	1	1	1	1	1	1	0	0	0	1	0	1	1	1	1	1	0	1	1	0	0	1	0	1	1	0	0	1	0	0	1	0	1	0	0	1	1	1	0	0	0	1	0	1	1	1	0
A58	0	0	0	0	0	0	0	0	0	0	0	0	0	0	0	0	0	0	0	0	0	0	0	0	0	0	0	0	0	0	0	0	0	0	0	0	0	0	0	0	0	0	0	0	0	0	0	0	0
A8M	0	0	0	0	0	0	0	0	0	0	0	0	0	0	0	0	0	0	0	0	0	0	0	0	0	0	0	0	0	0	0	0	0	0	0	0	0	0	0	0	0	0	0	0	0	0	0	0	0
ANU1	0	0	0	0	0	0	0	0	1	0	0	0	1	0	0	0	0	0	0	0	0	0	0	0	0	0	0	1	0	0	0	0	0	1	0	0	1	0	0	0	0	0	0	0	0	0	0	0	0
ANU10	0	0	0	0	0	0	0	0	1	0	0	0	1	0	0	0	0	0	0	0	0	0	0	0	1	0	0	1	0	0	0	0	0	1	0	0	1	0	0	0	0	0	0	0	0	0	0	0	1
ANU11	1	1	1	1	1	1	1	1	0	0	0	1	0	1	0	1	1	0	0	1	1	0	0	0	0	0	1	1	1	0	0	0	0	1	0	0	0	1	1	1	0	0	1	0	1	0	1	1	0
ANU13	0	0	0	0	0	0	0	0	1	0	0	0	1	0	0	0	0	0	0	0	0	0	0	0	0	0	0	0	0	0	0	0	0	1	0	0	1	0	0	0	0	0	0	0	0	0	0	0	0
ANU14	0	0	0	0	0	0	0	0	1	0	0	0	1	0	0	0	0	0	0	0	0	0	0	0	1	0	0	1	0	0	0	0	0	1	0	0	1	0	0	0	0	0	0	0	0	0	0	0	1
ANU15	0	0	0	0	0	0	0	0	1	0	0	0	1	0	0	0	0	0	0	0	0	0	0	0	0	0	0	0	0	0	0	0	0	1	0	0	1	0	0	0	0	0	0	0	0	0	0	0	0
ANU16	0	0	0	0	0	0	0	0	1	0	0	0	1	0	0	0	0	0	0	0	0	0	0	0	1	0	0	0	0	0	0	0	0	1	0	0	1	0	0	0	0	0	0	0	0	0	0	0	1
ANU17	0	0	0	0	0	0	0	0	1	0	0	0	1	0	0	0	0	0	0	0	0	0	0	0	1	0	0	1	0	0	0	0	0	1	0	0	1	0	0	0	0	0	0	0	0	0	0	0	1
ANU18	0	0	0	0	0	0	0	0	1	0	0	0	1	0	0	0	0	0	0	0	0	0	0	0	1	0	0	1	0	0	0	0	0	0	0	0	1	0	0	0	0	0	0	0	0	0	0	0	1
ANU21	0	0	0	0	0	0	0	0	1	0	0	0	1	0	0	0	0	0	0	0	0	0	0	0	1	0	0	1	0	0	0	0	0	1	0	0	1	0	0	0	0	0	0	0	0	0	0	0	1
ANU23	0	0	0	0	0	0	0	0	1	0	0	0	1	0	0	0	0	0	0	0	0	0	0	0	1	0	0	1	0	0	0	0	0	1	0	0	1	0	0	0	0	0	0	0	0	0	0	0	1
ANU28	0	0	0	0	0	0	0	0	1	0	0	0	1	0	0	0	0	0	0	0	0	0	0	0	1	0	0	1	0	0	0	0	0	1	0	0	1	0	0	0	0	0	0	0	0	0	0	0	1
ANU29	0	0	0	0	0	0	0	0	1	0	0	0	1	0	0	0	0	0	0	0	0	0	0	0	1	0	0	0	0	0	0	0	0	0	0	0	1	0	0	0	0	0	0	0	0	0	0	0	1
ANU3	0	0	0	0	0	0	0	0	0	0	0	0	0	0	0	0	0	0	0	0	0	0	0	0	0	0	0	0	0	0	0	0	0	0	0	0	0	0	0	0	0	0	0	0	0	0	0	0	0
ANU32	0	0	0	0	0	0	0	0	1	0	0	0	1	0	0	0	0	0	0	0	0	0	0	0	0	0	0	0	0	0	0	0	0	0	0	0	1	0	0	0	0	0	0	0	0	0	0	0	0
ANU4	0	0	1	0	0	1	0	1	0	1	1	1	0	0	1	0	0	1	1	1	1	1	1	1	0	1	1	0	1	1	1	1	1	0	1	1	0	1	0	0	1	1	1	1	1	1	1	1	0
ANU45	0	0	0	0	0	0	0	0	0	0	0	0	0	0	0	0	0	0	0	0	0	0	0	0	0	0	0	0	0	0	0	0	0	0	0	0	0	0	0	0	0	0	0	0	0	0	0	0	0
ANU49	1	1	1	1	1	1	1	1	1	1	1	1	1	1	1	1	1	1	1	1	1	1	1	1	0	1	1	0	1	1	1	1	1	0	1	1	1	1	1	1	1	1	1	1	1	1	1	1	0
ANU5	0	0	0	0	0	0	0	0	0	0	0	0	0	0	0	0	0	0	0	0	0	0	0	0	0	0	0	0	0	0	0	0	0	0	0	0	0	0	0	0	0	0	0	0	0	0	0	0	0
ANU50	0	0	0	0	0	0	0	0	1	0	0	0	1	0	0	0	0	0	0	0	0	0	0	0	0	0	0	0	0	0	0	0	0	0	0	0	1	0	0	0	0	0	0	0	0	0	0	0	0
ANU51	0	0	0	0	0	0	0	0	1	0	0	0	1	0	0	0	0	0	0	0	0	0	0	0	0	0	0	0	0	0	0	0	0	0	0	0	1	0	0	0	0	0	0	0	0	0	0	0	0
ANU52	0	0	0	0	0	0	0	1	0	1	1	0	0	0	0	0	0	0	1	0	1	1	1	0	0	0	0	0	1	0	1	1	0	0	0	1	0	0	0	0	1	1	1	0	1	0	1	0	0
ANU53	0	0	0	0	0	0	0	0	0	0	0	0	0	0	0	0	0	0	0	0	0	0	0	0	0	0	0	0	0	0	0	0	0	0	0	0	0	0	0	0	0	0	0	0	0	0	0	0	0
ANU57	0	0	1	0	0	1	0	1	0	1	1	1	0	0	1	0	0	1	1	1	1	1	1	1	0	1	1	0	1	1	1	1	1	0	1	1	0	1	0	0	1	1	1	1	1	1	1	1	0
ANU6	0	0	0	0	0	0	0	0	1	0	0	0	1	0	0	0	0	0	0	0	0	0	0	0	0	0	0	0	0	0	0	0	0	0	0	0	1	0	0	0	0	0	0	0	0	0	0	0	0
ANU65	0	0	0	0	0	0	0	0	1	0	0	0	1	0	0	0	0	0	0	0	0	0	0	0	0	0	0	0	0	0	0	0	0	0	0	0	1	0	0	0	0	0	0	0	0	0	0	0	0
ANU66	0	0	0	0	0	0	0	0	0	0	0	0	0	0	0	0	0	0	0	0	0	0	0	0	0	0	0	0	0	0	0	0	0	0	0	0	0	0	0	0	0	0	0	0	0	0	0	0	0
ANU67	0	0	0	0	0	0	0	0	1	0	0	0	1	0	0	0	0	0	0	0	0	0	0	0	0	0	0	0	0	0	0	0	0	0	0	0	1	0	0	0	0	0	0	0	0	0	0	0	0
ANU68	1	1	0	1	1	0	1	0	0	0	0	0	0	1	0	1	1	0	0	0	0	0	0	0	0	0	0	0	0	0	0	0	0	0	0	0	0	0	1	1	0	0	0	0	0	0	0	0	0
ANU69	0	0	0	0	0	0	0	0	1	0	0	0	1	0	0	0	0	0	0	0	0	0	0	0	0	0	0	0	0	0	0	0	0	0	0	0	1	0	0	0	0	0	0	0	0	0	0	0	0
ANU71	1	1	1	1	1	1	1	1	1	1	1	1	1	1	1	1	1	1	1	1	1	1	1	1	0	1	1	0	1	1	1	1	1	0	1	1	1	1	1	1	1	1	1	1	1	1	1	1	0
ANU77	1	1	1	1	1	1	1	1	0	1	1	1	0	1	1	1	1	1	1	1	1	1	1	1	0	1	1	0	1	1	1	1	1	0	1	1	0	1	1	1	1	1	1	1	1	1	1	1	0
ANU9	0	0	0	0	0	0	0	0	1	0	0	0	1	0	0	0	0	0	0	0	0	0	0	0	1	0	0	1	0	0	0	0	0	1	0	0	1	0	0	0	0	0	0	0	0	0	0	0	1
AZ11-001	1	1	1	1	1	1	1	1	0	1	1	1	0	1	1	1	1	1	1	1	1	1	1	1	0	1	1	0	1	1	1	1	1	0	1	1	0	1	1	1	1	1	1	1	1	1	1	1	0
AZ11-005	1	0	1	1	0	1	1	1	0	1	1	1	0	0	1	1	1	1	1	1	1	1	1	1	1	1	1	0	1	1	1	1	1	0	1	1	0	1	0	0	1	1	1	1	1	1	1	1	1
AZ11-006	0	0	0	0	0	0	0	0	0	0	0	0	0	0	0	0	0	0	0	0	0	0	0	0	0	0	0	0	0	0	0	0	0	0	0	0	0	0	0	0	0	0	0	0	0	0	0	0	0
AZ11-007	1	1	1	1	1	1	1	1	0	1	1	1	0	1	1	1	1	1	1	1	1	1	1	1	0	1	1	0	1	1	1	1	1	0	1	1	0	1	1	1	1	1	1	1	1	1	1	1	0
AZ11-008	1	1	1	1	1	1	1	1	0	1	1	1	0	1	1	1	1	1	1	1	0	1	1	0	0	0	1	0	0	1	1	1	0	0	0	1	0	1	1	1	1	1	0	1	0	1	0	1	0
AZ11-009	1	1	1	1	1	1	1	1	0	1	1	1	0	1	1	1	1	1	1	1	1	1	1	1	0	1	1	0	1	1	1	1	1	0	1	1	0	1	1	1	1	1	1	1	1	1	1	1	0
AZ11-010	1	1	1	1	1	1	1	1	0	1	1	1	0	1	1	1	1	1	1	1	1	1	1	1	0	1	1	0	1	1	1	1	1	0	1	1	0	1	1	1	1	1	1	1	1	1	1	1	0
AZ11-011	1	1	1	1	1	1	1	1	0	1	1	1	0	1	1	1	1	1	1	1	1	1	1	1	0	1	1	0	1	1	1	1	1	0	1	1	0	1	1	1	1	1	1	1	1	1	1	1	0
AZ11-012a	1	1	1	1	1	1	1	1	0	1	1	1	0	1	1	1	1	1	1	1	1	1	1	1	0	1	1	0	1	1	1	1	1	0	1	1	0	1	1	1	1	1	1	1	1	1	1	1	0
AZ11-013	1	1	1	1	1	1	1	1	0	1	1	1	0	1	1	1	1	1	1	1	1	1	1	1	0	1	1	0	1	1	1	1	1	0	1	1	0	1	1	1	1	1	1	1	1	1	1	1	0
AZ11-014	0	0	0	0	0	0	0	0	0	1	1	0	0	0	1	0	0	1	1	1	1	1	1	1	0	1	1	0	1	1	1	1	1	0	1	1	0	1	0	0	1	1	1	1	1	1	1	1	0
AZ11-016	0	0	0	0	0	0	0	0	1	0	0	0	1	0	0	0	0	0	0	0	0	0	0	0	0	0	0	0	0	0	0	0	0	0	0	0	1	0	0	0	0	0	0	0	0	0	0	0	0
AZ11-017	0	0	0	0	0	0	0	0	0	0	0	0	0	0	0	0	0	0	0	0	0	0	0	0	0	0	0	0	0	0	0	0	0	0	0	0	0	0	0	0	0	0	0	0	0	0	0	0	0
AZ11-018	1	1	1	1	1	1	1	1	0	1	1	1	0	1	1	1	1	1	1	0	1	1	1	1	0	1	0	0	1	1	1	1	1	0	1	1	0	0	1	1	1	1	1	1	1	1	1	0	0
AZ11-019	1	1	1	1	1	1	1	1	0	1	1	1	0	1	1	1	1	1	1	0	1	1	1	1	0	1	0	0	1	1	1	1	1	0	1	1	0	0	1	1	1	1	1	1	1	1	1	0	0
AZ11-091	0	0	0	0	0	0	0	0	0	0	0	0	0	0	0	0	0	0	0	0	0	0	0	0	0	0	0	0	0	0	0	0	0	0	0	0	0	0	0	0	0	0	0	0	0	0	0	0	0
AZ11-092	0	0	0	0	0	0	0	0	0	0	0	0	0	0	0	0	0	0	0	0	0	0	0	0	0	0	0	0	0	0	0	0	0	0	0	0	0	0	0	0	0	0	0	0	0	0	0	0	0
AZ11-094	0	0	0	0	0	0	0	0	1	0	0	0	1	0	0	0	0	0	0	0	0	0	0	0	0	0	0	0	0	0	0	0	0	0	0	0	1	0	0	0	0	0	0	0	0	0	0	0	0
AZ11-096	0	0	0	0	0	0	0	0	1	0	0	0	1	0	0	0	0	0	0	0	0	0	0	0	0	0	0	0	0	0	0	0	0	0	0	0	1	0	0	0	0	0	0	0	0	0	0	0	0
AZ11-097	0	0	0	0	0	0	0	0	0	0	0	0	0	0	0	0	0	0	0	0	0	0	0	0	0	0	0	0	0	0	0	0	0	0	0	0	0	0	0	0	0	0	0	0	0	0	0	0	0
AZ11-099	0	0	0	0	0	0	0	0	1	0	0	0	1	0	0	0	0	0	0	0	0	0	0	0	0	0	0	0	0	0	0	0	0	0	0	0	1	0	0	0	0	0	0	0	0	0	0	0	0
AZ11-100	0	0	0	0	0	0	0	0	1	0	0	0	1	0	0	0	0	0	0	0	0	0	0	0	0	0	0	0	0	0	0	0	0	0	0	0	1	0	0	0	0	0	0	0	0	0	0	0	0
AZ11-101	1	1	1	1	1	1	1	1	1	0	0	1	1	1	0	1	1	0	0	1	1	0	0	0	0	0	1	0	1	0	0	0	0	0	0	0	1	1	1	1	0	0	1	0	1	0	1	1	0
AZ11-103	0	0	0	0	0	0	0	0	1	0	0	0	1	0	0	0	0	0	0	0	0	0	0	0	0	0	0	0	0	0	0	0	0	0	0	0	1	0	0	0	0	0	0	0	0	0	0	0	0
AZ11-104	1	1	1	1	1	1	1	1	0	1	1	1	0	1	1	1	1	1	1	1	1	1	1	1	0	1	1	0	1	1	1	1	1	0	1	1	0	1	1	1	1	1	1	1	1	1	1	1	0
AZ11-105	1	1	1	1	1	1	1	1	0	1	1	1	0	1	1	1	1	1	1	1	1	1	1	1	0	1	1	0	1	1	1	1	1	0	1	1	0	1	1	1	1	1	1	1	1	1	1	1	0
AZ11-107	1	1	1	1	1	1	1	1	0	1	1	1	0	1	1	1	1	1	1	0	1	1	1	1	0	1	0	0	1	1	1	1	1	0	1	1	0	0	1	1	1	1	1	1	1	1	1	0	0
AZ11-108	0	0	0	0	0	0	0	0	0	0	0	0	0	0	0	0	0	0	0	0	0	0	0	0	1	0	0	0	0	0	0	0	0	0	0	0	0	0	0	0	0	0	0	0	0	0	0	0	1
AZ11-109	1	0	1	1	0	1	1	1	0	1	1	1	0	0	1	0	1	1	1	1	1	1	1	1	0	1	1	0	1	1	1	1	1	0	1	1	0	1	0	0	1	1	1	1	1	1	1	1	0
AZ11-110	0	0	0	0	0	0	0	0	0	0	0	0	0	0	0	0	0	0	0	0	0	0	0	0	0	0	0	1	0	0	0	0	0	0	0	0	0	0	0	0	0	0	0	0	0	0	0	0	0
AZ12-138	0	0	0	0	0	0	0	0	1	0	0	0	1	0	0	0	0	0	0	0	0	0	0	0	1	0	0	0	0	0	0	0	0	0	0	0	1	0	0	0	0	0	0	0	0	0	0	0	1
AZ14-088	1	1	1	1	1	1	1	1	0	1	1	1	0	1	1	1	1	1	1	1	1	1	1	1	0	1	1	0	1	1	1	1	1	0	1	1	0	1	1	1	1	1	1	1	1	1	1	1	0
b40-14	0	0	1	0	0	1	0	1	0	1	1	1	0	0	0	0	0	0	1	0	1	1	1	0	0	0	0	0	1	0	1	1	0	0	0	1	0	0	0	0	1	1	1	0	1	0	1	0	0
b40-29	1	1	1	1	1	1	1	1	0	1	1	1	0	1	0	1	1	0	1	1	1	1	1	0	0	1	1	0	1	0	1	1	0	0	0	1	0	1	1	1	1	1	1	0	1	0	1	1	0
b41-13	1	1	1	1	1	1	1	1	0	1	1	1	0	1	0	1	1	0	1	1	1	1	1	0	0	0	1	0	1	0	1	1	0	0	0	1	0	1	1	1	1	1	1	0	1	0	1	1	0
b42-26	0	0	0	0	0	0	0	0	0	0	0	0	0	0	0	0	0	0	0	0	0	0	0	0	0	0	0	0	0	0	0	0	0	0	0	0	0	0	0	0	0	0	0	0	0	0	0	0	0
b43-15	1	1	1	1	1	1	1	1	1	1	1	1	1	1	1	1	1	1	1	1	1	1	1	1	0	1	1	0	1	1	1	1	1	0	1	1	1	1	1	1	1	1	1	1	1	1	1	1	0
b43-17	1	1	1	1	1	1	1	1	1	1	1	1	1	1	1	1	1	1	1	1	1	1	1	1	0	1	1	0	1	1	1	1	1	0	1	1	1	1	1	1	1	1	1	1	1	1	1	1	0
C12-94	1	1	1	1	1	1	1	1	0	1	1	1	0	1	1	1	1	1	1	1	1	1	1	1	0	1	1	0	1	1	1	1	1	0	1	1	0	1	1	1	1	1	1	1	1	1	1	1	0
C13-94	0	0	0	0	0	0	0	0	1	0	0	0	0	0	0	0	0	0	0	0	0	0	0	0	0	0	0	0	0	0	0	0	0	0	0	0	0	0	0	0	0	0	0	0	0	0	0	0	0
C15-94	0	0	0	0	0	0	0	0	0	0	0	0	0	0	0	0	0	0	0	0	0	0	0	0	0	0	0	0	0	0	0	0	0	0	0	0	0	0	0	0	0	0	0	0	0	0	0	0	0
C16-94	0	0	0	0	0	0	0	0	0	0	0	0	0	0	0	0	0	0	0	0	0	0	0	0	0	0	0	0	0	0	0	0	0	0	0	0	0	0	0	0	0	0	0	0	0	0	0	0	0
C17-94	1	1	1	1	1	1	1	1	0	1	1	1	0	1	1	1	1	1	1	1	1	1	1	1	0	1	1	0	1	1	1	1	1	0	1	1	0	1	1	1	1	1	1	1	1	1	1	1	0
C18-94	0	0	0	0	0	0	0	0	0	0	0	0	0	0	0	0	0	0	0	0	0	0	0	0	0	0	0	0	0	0	0	0	0	0	0	0	0	0	0	0	0	0	0	0	0	0	0	0	0
C19-94	0	0	0	0	0	0	0	0	0	0	0	0	0	0	0	0	0	0	0	0	0	0	0	0	0	0	0	0	0	0	0	0	0	0	0	0	0	0	0	0	0	0	0	0	0	0	0	0	0
C23-94	1	1	0	1	1	0	1	1	0	1	1	0	0	1	1	1	1	1	1	1	1	1	1	1	0	1	1	0	1	1	1	1	1	0	1	1	0	1	1	1	1	1	1	1	1	1	1	1	0
C24-94	0	0	0	0	0	0	0	0	0	0	0	0	0	0	0	0	0	0	0	0	0	0	0	0	0	0	0	0	0	0	0	0	0	0	0	0	0	0	0	0	0	0	0	0	0	0	0	0	0
C28-94	1	1	1	1	1	1	1	1	0	1	1	1	0	1	1	1	1	1	1	1	1	1	1	1	0	1	1	0	1	1	1	1	1	0	1	1	0	1	1	1	1	1	1	1	1	1	1	1	0
C29-94	1	1	1	1	1	1	1	1	0	1	1	1	0	1	1	1	1	1	1	1	1	1	1	1	0	1	1	0	1	1	1	1	1	0	1	1	0	1	1	1	1	1	1	1	1	1	1	1	0
C30-94	1	1	1	1	1	1	1	1	0	1	1	1	0	1	1	1	1	1	1	1	1	1	1	1	0	1	1	0	1	1	1	1	1	0	1	1	0	1	1	1	1	1	1	1	1	1	1	1	0
C31-94	1	1	1	1	1	1	1	1	0	1	1	1	0	1	1	1	1	1	1	1	1	1	1	1	0	1	1	0	1	1	1	1	1	0	1	1	0	1	1	1	1	1	1	1	1	1	1	1	0
C38-94	1	1	1	1	1	1	1	1	0	1	1	1	0	1	1	1	1	1	1	1	1	1	1	1	0	1	1	0	1	1	1	1	1	0	1	1	0	1	1	1	1	1	1	1	1	1	1	1	0
C42-94	0	0	0	0	0	0	0	0	0	0	0	0	0	0	0	0	0	0	0	0	0	0	0	0	0	0	0	0	0	0	0	0	0	0	0	0	0	0	0	0	0	0	0	0	0	0	0	0	0
GC1	1	1	1	1	1	1	1	1	0	1	1	1	0	1	1	1	1	1	1	1	1	1	1	1	0	1	1	0	1	1	1	1	1	0	1	1	0	1	1	1	1	1	1	1	1	1	1	1	0
GC2	1	1	1	1	1	1	1	1	0	1	1	1	0	1	1	1	1	1	1	1	1	1	1	1	0	1	1	0	1	1	1	1	1	0	1	1	0	1	1	1	1	1	1	1	1	1	1	1	0
GC3	1	1	1	1	1	1	1	1	0	1	1	1	0	1	1	1	1	1	1	1	1	1	1	1	0	1	1	0	1	1	1	1	1	0	1	1	0	1	1	1	1	1	1	1	1	1	1	1	0
GC4	1	1	1	1	1	1	1	1	0	1	1	1	0	1	1	1	1	1	1	1	1	1	1	1	0	1	1	0	1	1	1	1	1	0	1	1	0	1	1	1	1	1	1	1	1	1	1	1	0
GC5	1	1	0	1	1	0	1	0	0	0	0	0	0	1	0	1	1	0	0	0	0	0	0	0	0	0	0	0	0	0	0	0	0	0	0	0	0	0	1	1	0	0	0	0	0	0	0	0	0
GC6	1	1	1	1	1	1	1	0	0	0	0	1	0	1	1	1	1	1	0	1	1	0	0	1	0	1	1	0	1	1	0	0	1	0	1	0	0	1	1	1	0	0	1	1	1	1	1	1	0
NM11-020	1	1	1	1	1	1	1	1	0	1	1	1	0	1	1	1	1	1	1	1	1	1	1	1	0	1	1	0	1	1	1	1	1	0	1	1	0	1	1	1	1	1	1	1	1	1	1	1	0
NM11-021	1	1	1	1	1	1	1	1	0	1	1	1	0	1	1	1	1	1	1	1	1	1	1	1	0	1	1	0	1	1	1	1	1	0	1	1	0	1	1	1	1	1	1	1	1	1	1	1	0
NM11-022	1	1	0	1	1	0	1	0	0	0	0	0	0	1	1	1	1	1	0	1	0	0	0	1	0	1	1	0	0	1	0	0	1	0	1	0	0	1	1	1	0	0	0	1	0	1	0	1	0
NM11-023	1	1	1	1	1	1	1	1	0	1	1	1	0	1	1	1	1	1	1	1	1	1	1	1	0	1	1	0	1	1	1	1	1	0	1	1	0	1	1	1	1	1	1	1	1	1	1	1	0
NM11-024	1	1	1	1	1	1	1	1	0	1	1	1	0	1	1	1	1	1	1	1	0	1	1	1	0	1	1	0	0	1	1	1	1	0	1	1	0	1	1	1	1	1	0	1	0	1	0	1	0
NM11-026	1	1	1	1	1	1	1	0	0	1	1	1	0	1	1	1	1	1	1	1	1	1	1	1	0	0	1	0	1	1	1	1	1	0	1	1	0	1	1	1	1	1	1	1	1	1	1	1	0
NM11-027	0	0	0	0	0	0	0	0	0	0	0	0	0	0	0	0	0	0	0	0	0	0	0	0	0	0	0	0	0	0	0	0	0	0	0	0	0	0	0	0	0	0	0	0	0	0	0	0	0
NM11-031	1	1	1	1	1	1	1	1	0	1	1	1	0	1	1	1	1	1	1	1	1	1	1	1	0	1	1	0	1	1	1	1	1	0	1	1	0	1	1	1	1	1	1	1	1	1	1	1	0
NM11-033	1	1	1	1	1	1	1	1	0	0	0	1	0	1	1	1	1	1	0	0	1	0	0	1	0	1	0	0	1	1	0	0	1	0	1	0	0	0	1	1	0	0	1	1	1	1	1	0	0
NM11-034	0	0	0	0	0	0	0	0	1	0	0	0	1	0	0	0	0	0	0	0	0	0	0	0	0	0	0	0	0	0	0	0	0	0	0	0	1	0	0	0	0	0	0	0	0	0	0	0	0
NM11-035	0	0	0	0	0	0	0	0	0	0	0	0	0	0	0	0	0	0	0	0	0	0	0	0	0	0	0	0	0	0	0	0	0	0	0	0	0	0	0	0	0	0	0	0	0	0	0	0	0
NM11-036	1	1	1	1	1	1	1	1	0	1	1	1	0	1	1	1	1	1	1	1	1	1	1	1	0	1	1	0	1	1	1	1	1	0	1	1	0	1	1	1	1	1	1	1	1	1	1	1	0
NM11-037	1	1	1	1	1	1	1	1	0	1	1	1	0	1	1	1	1	1	1	1	1	1	1	1	0	1	1	0	1	1	1	1	1	0	1	1	0	1	1	1	1	1	1	1	1	1	1	1	0
NM11-038	0	0	0	0	0	0	0	0	0	0	0	0	0	0	0	0	0	0	0	0	0	0	0	0	0	0	0	0	0	0	0	0	0	0	0	0	0	0	0	0	0	0	0	0	0	0	0	0	0
NM11-039	0	0	0	0	0	0	0	0	0	0	0	0	0	0	0	0	0	0	0	0	0	0	0	0	0	0	0	0	0	0	0	0	0	0	0	0	0	0	0	0	0	0	0	0	0	0	0	0	0
NM11-040	0	0	0	0	0	0	0	0	1	0	0	0	1	0	0	0	0	0	0	0	0	0	0	0	0	0	0	0	0	0	0	0	0	0	0	0	1	0	0	0	0	0	0	0	0	0	0	0	0
NM11-042	1	1	1	1	1	1	1	1	0	1	1	1	0	1	1	1	1	1	1	1	1	1	1	1	0	1	1	0	1	1	1	1	1	0	1	1	0	1	1	1	1	1	1	1	1	1	1	1	0
NM11-043	1	1	1	1	1	1	1	1	0	1	1	1	0	1	1	1	1	1	1	1	1	1	1	1	0	1	1	0	1	1	1	1	1	0	1	1	0	1	1	1	1	1	1	1	1	1	1	1	0
NM11-044a	1	1	1	1	1	1	1	1	0	0	0	1	0	1	1	1	1	1	0	1	1	1	1	1	0	1	1	0	1	1	0	0	1	0	1	0	0	1	1	1	0	1	1	1	1	1	1	1	0
NM11-044f	1	1	1	1	1	1	1	1	0	1	1	1	0	1	1	1	1	1	1	1	1	1	1	1	0	1	1	0	1	1	1	1	1	0	1	1	0	1	1	1	1	1	1	1	1	1	1	1	0
NM11-045	1	1	1	1	1	1	1	1	0	1	1	1	0	1	1	1	1	1	1	1	1	1	1	1	0	1	1	0	1	1	1	1	1	0	1	1	0	1	1	1	1	1	1	1	1	1	1	1	0
NM11-046	1	1	0	1	1	0	1	1	1	1	1	0	1	1	1	1	1	1	1	1	1	1	1	1	0	1	1	0	1	1	1	1	1	0	1	1	1	1	1	1	1	1	1	1	1	1	1	1	0
NM11-047	0	0	0	0	0	0	0	0	0	0	0	0	0	0	0	0	0	0	0	0	0	0	0	0	0	0	0	0	0	0	0	0	0	0	0	0	0	0	0	0	0	0	0	0	0	0	0	0	0
NM11-048	1	1	1	1	1	1	1	1	0	1	1	1	0	1	1	1	1	1	1	1	1	1	1	1	0	1	1	0	1	1	1	1	1	0	1	1	0	1	1	1	1	1	1	1	1	1	1	1	0
NM11-049	1	1	0	1	1	0	1	0	0	0	0	0	0	1	1	1	1	1	0	1	0	0	0	1	0	1	1	0	0	1	0	0	1	0	1	0	0	1	1	1	0	0	0	1	0	1	0	1	0
NM11-050	1	1	1	1	1	1	1	1	0	0	0	1	0	1	1	1	1	1	0	1	1	1	0	1	0	1	1	0	1	1	0	0	1	0	1	0	0	1	1	1	0	0	1	1	1	1	1	1	0
NM11-051	1	1	1	1	1	1	1	1	0	1	1	1	0	1	1	1	1	1	1	1	1	1	1	1	0	1	1	0	1	1	1	1	1	0	1	1	0	1	1	1	1	1	1	1	1	1	1	1	0
NM11-052	1	1	1	1	1	1	1	1	0	1	1	1	0	1	1	1	1	1	1	1	1	1	1	1	0	1	1	0	1	1	1	1	1	0	1	1	0	1	1	1	1	1	1	1	1	1	1	1	0
NM11-053	1	1	1	1	1	1	1	1	0	1	1	1	0	1	1	1	1	1	1	0	1	1	1	1	0	1	0	0	1	1	1	1	1	0	1	1	0	0	1	1	1	1	1	1	1	1	1	0	0
NM11-055	1	1	1	1	1	1	1	1	1	1	1	1	1	1	1	1	1	1	1	1	1	1	1	1	0	0	1	0	1	1	1	1	1	0	1	1	1	1	1	1	1	1	1	1	1	1	1	1	0
NM11-058	1	1	1	1	1	1	1	1	0	1	1	1	0	1	1	1	1	1	1	1	1	1	1	1	0	1	1	0	1	1	1	1	1	0	1	1	0	1	1	1	1	1	1	1	1	1	1	1	0
NM11-059	1	1	1	1	1	1	1	1	0	1	1	1	0	1	1	1	1	1	1	1	1	1	1	1	0	1	1	0	1	1	1	1	1	0	1	1	0	1	1	1	1	1	1	1	1	1	1	1	0
NM11-060	0	0	0	0	0	0	0	0	0	0	0	0	0	0	0	0	0	0	0	0	0	0	0	0	0	0	0	0	0	0	0	0	0	0	0	0	0	0	0	0	0	0	0	0	0	0	0	0	0
NM11-061	1	1	0	1	1	0	1	0	0	0	0	0	0	1	1	1	1	1	0	0	0	0	0	1	0	1	0	0	0	1	0	0	1	0	1	0	0	0	1	1	0	0	0	1	0	1	0	0	0
NM11-063	0	0	0	0	0	0	0	0	1	0	0	0	1	0	1	0	0	1	0	0	0	0	0	1	0	1	0	0	0	1	0	0	1	0	1	0	1	0	0	0	0	0	0	1	0	1	0	0	0
NM11-064	1	1	1	1	1	1	1	1	0	0	0	1	0	1	1	1	1	1	0	1	1	0	0	1	0	1	1	0	1	1	0	0	1	0	1	0	0	1	1	1	0	0	1	1	1	1	1	1	0
NM11-065	1	1	1	1	1	1	1	1	0	1	1	1	0	1	1	1	1	1	1	1	1	1	1	1	0	1	1	0	1	1	1	1	1	0	1	1	0	1	1	1	1	1	1	1	1	1	1	1	0
NM11-066	1	1	1	1	1	1	1	1	0	1	1	1	0	1	1	1	1	1	1	1	1	1	1	1	0	1	1	0	1	1	1	1	1	0	1	1	0	1	1	1	1	1	1	1	1	1	1	1	0
NM11-067	1	1	1	1	1	1	1	1	0	1	1	1	0	1	1	1	1	1	1	1	1	1	1	1	0	1	1	0	1	1	1	1	1	0	1	1	0	1	1	1	1	1	1	1	1	1	1	1	0
NM11-068	1	1	1	1	1	1	1	0	0	1	1	1	0	1	1	1	1	1	1	1	1	1	1	1	0	1	1	0	1	1	1	1	1	0	1	1	0	1	1	1	1	1	1	1	1	1	1	1	0
T03-16	1	1	1	1	1	1	1	1	0	1	1	1	0	1	1	1	1	1	1	1	1	1	1	1	0	1	1	0	1	1	1	1	1	0	1	1	0	1	1	1	1	1	1	1	1	1	1	1	0
TXNM081	1	1	1	1	1	1	1	0	1	1	1	1	1	1	1	1	1	1	1	0	0	1	1	1	0	1	0	0	0	1	1	1	1	0	1	1	1	0	1	1	1	1	0	1	0	1	0	0	0
TXNM0810	1	1	1	1	1	1	1	1	1	1	1	1	1	1	1	1	1	1	1	1	1	1	1	1	0	1	1	0	1	1	1	1	1	0	1	1	1	1	1	1	1	1	1	1	1	1	1	1	0
TXNM0811	1	1	0	1	1	0	1	0	0	0	0	0	0	1	0	1	1	0	0	0	0	0	0	0	0	0	0	0	0	0	0	0	0	0	0	0	0	0	1	1	0	0	0	0	0	0	0	0	0
TXNM0812	1	1	1	1	1	1	1	0	0	1	1	1	0	1	0	1	1	0	1	1	0	0	0	0	0	0	1	0	1	0	1	1	0	0	0	1	0	1	1	1	1	0	1	0	1	0	0	1	0
TXNM0813	1	1	0	1	1	0	1	0	0	0	0	0	0	1	0	1	1	0	0	0	0	0	0	0	0	0	0	0	0	0	0	0	0	0	0	0	0	0	1	1	0	0	0	0	0	0	0	0	0
TXNM0816	0	0	0	0	0	0	0	0	1	0	0	0	1	0	0	0	0	0	0	0	0	0	0	0	0	0	0	0	0	0	0	0	0	0	0	0	1	0	0	0	0	0	0	0	0	0	0	0	0
TXNM082	0	0	0	0	0	0	0	0	0	0	0	0	1	0	0	0	0	0	0	0	0	0	0	0	0	0	0	0	0	0	0	0	0	0	0	0	1	0	0	0	0	0	0	0	0	0	0	0	0
TXNM086	1	0	1	1	0	1	1	0	0	0	0	1	0	0	1	1	1	1	0	1	1	1	0	1	0	1	0	0	1	1	0	0	1	0	1	0	0	0	1	0	0	0	1	1	1	1	1	0	0
UT12-064	0	0	0	0	0	0	0	0	1	0	0	0	1	0	0	0	0	0	0	0	0	0	0	0	1	0	0	1	0	0	0	0	0	1	0	0	1	0	0	0	0	0	0	0	0	0	0	0	1
UT12-065	0	0	0	0	0	0	0	0	1	0	0	0	1	0	0	0	0	0	0	0	0	0	0	0	1	0	0	1	0	0	0	0	0	1	0	0	1	0	0	0	0	0	0	0	0	0	0	0	1
UT12-066	0	0	0	0	0	0	0	0	1	0	0	0	1	0	0	0	0	0	0	0	0	0	0	0	1	0	0	1	0	0	0	0	0	1	0	0	1	0	0	0	0	0	0	0	0	0	0	0	1
UT12-067	0	0	0	0	0	0	0	0	1	0	0	0	1	0	0	0	0	0	0	0	0	0	0	0	1	0	0	0	0	0	0	0	0	0	0	0	1	0	0	0	0	0	0	0	0	0	0	0	1
UT12-068	0	0	0	0	0	0	0	0	1	0	0	0	0	0	0	0	0	0	0	0	0	0	0	0	1	0	0	1	0	0	0	0	0	0	0	0	0	0	0	0	0	0	0	0	0	0	0	0	1
[truncated: 66 more columns]

## Sheet: Supplementary Data S8
8. Presence-absence matrix of significant kmers in other species.
Species	Accession	kmer1	kmer2	kmer3	kmer6	kmer7	kmer20	kmer21	kmer22	kmer23	kmer24	kmer25	kmer26	kmer27	kmer39	kmer40	kmer43	kmer44	kmer69	kmer75	kmer85	kmer86	kmer95	kmer96	kmer97	kmer98	kmer99	kmer100	kmer101	kmer102	kmer103	kmer104	kmer105	kmer115	kmer126	kmer127	kmer128	kmer129	kmer130	kmer131	kmer132	kmer133	kmer134	kmer135	kmer136	kmer142	kmer143	kmer144	kmer145
berlandieri	vber01	0	0	0	0	0	0	0	0	0	0	0	0	0	0	0	0	0	0	0	0	0	0	0	0	0	0	0	0	0	0	0	0	0	0	0	0	0	0	0	0	0	0	0	0	0	0	0	0
berlandieri	vber02	0	0	0	0	0	0	0	0	0	0	0	0	0	0	0	0	0	0	0	0	0	0	0	0	0	0	0	0	0	0	0	0	0	0	0	0	0	0	0	0	0	0	0	0	0	0	0	0
berlandieri	vber03	0	0	0	0	0	0	0	0	0	0	0	0	0	0	0	0	0	0	0	0	0	0	0	0	0	0	0	0	0	0	0	0	0	0	0	0	0	0	0	0	0	0	0	0	0	0	0	0
berlandieri	vber04	0	0	0	0	0	0	0	0	0	0	0	0	0	0	0	0	0	0	0	0	0	0	0	0	0	0	0	0	0	0	0	0	0	0	0	0	0	0	0	0	0	0	0	0	0	0	0	0
berlandieri	vber05	0	0	0	0	0	0	0	0	0	0	0	0	0	1	1	0	0	0	0	0	0	0	0	0	0	0	0	0	0	0	0	0	0	0	0	0	0	0	0	0	0	0	0	0	1	1	1	1
berlandieri	vber07	0	0	0	0	0	0	0	0	0	0	0	0	0	0	0	0	0	0	0	1	1	0	0	0	0	0	0	0	0	0	0	0	0	0	0	0	0	0	0	0	0	0	0	0	0	0	0	0
berlandieri	vber10	0	0	0	0	0	0	0	0	0	0	0	0	0	1	1	0	0	0	0	0	0	0	0	0	0	0	0	0	0	0	0	0	0	0	0	0	0	0	0	0	0	0	0	0	1	1	1	1
berlandieri	vber11	0	0	0	0	0	0	0	0	0	0	0	0	0	0	0	0	0	0	0	0	0	0	0	0	0	0	0	0	0	0	0	0	0	0	0	0	0	0	0	0	0	0	0	0	0	0	0	0
berlandieri	vber12	0	0	0	0	0	0	0	0	0	0	0	0	0	0	0	0	0	0	0	1	1	0	0	0	0	0	0	0	0	0	0	0	0	0	0	0	0	0	0	0	0	0	0	0	0	0	0	0
berlandieri	vber13	0	0	0	0	0	0	0	0	0	0	0	0	0	0	0	0	0	0	0	0	0	0	0	0	0	0	0	0	0	0	0	0	0	0	0	0	0	0	0	0	0	0	0	0	0	0	0	0
berlandieri	vber14	0	0	0	0	0	0	0	0	0	0	0	0	0	0	0	0	0	0	0	0	0	0	0	0	0	0	0	0	0	0	0	0	0	0	0	0	0	0	0	0	0	0	0	0	0	0	0	0
berlandieri	vber17	0	0	0	0	0	0	0	0	0	0	0	0	0	0	0	0	0	0	0	0	0	0	0	0	0	0	0	0	0	0	0	0	0	0	0	0	0	0	0	0	0	0	0	0	0	0	0	0
berlandieri	vber18	0	0	0	0	0	0	0	0	0	0	0	0	0	0	0	0	0	0	0	1	1	0	0	0	0	0	0	0	0	0	0	0	0	0	0	0	0	0	0	0	0	0	0	0	0	0	0	0
berlandieri	vber19	0	0	0	0	0	0	0	0	0	0	0	0	0	0	0	0	0	0	0	0	0	0	0	0	0	0	0	0	0	0	0	0	0	0	0	0	0	0	0	0	0	0	0	0	0	0	0	0
berlandieri	vber20	0	0	0	0	0	0	0	0	0	0	0	0	0	0	0	0	0	0	0	0	0	0	0	0	0	0	0	0	0	0	0	0	0	0	0	0	0	0	0	0	0	0	0	0	0	0	0	0
berlandieri	vber21	0	0	0	0	0	0	0	0	0	0	0	0	0	0	0	0	0	0	0	0	0	0	0	0	0	0	0	0	0	0	0	0	0	0	0	0	0	0	0	0	0	0	0	0	0	0	0	0
berlandieri	vber23	0	0	0	0	0	0	0	0	0	0	0	0	0	0	0	0	0	0	0	0	0	0	0	0	0	0	0	0	0	0	0	0	0	0	0	0	0	0	0	0	0	0	0	0	0	0	0	0
berlandieri	vber26	0	0	0	0	0	0	0	0	0	0	0	0	0	0	0	0	0	0	0	0	0	0	0	0	0	0	0	0	0	0	0	0	0	0	0	0	0	0	0	0	0	0	0	0	0	0	0	0
berlandieri	vber27	0	0	0	0	0	0	0	0	0	0	0	0	0	0	0	1	1	0	1	1	1	0	0	0	0	0	0	0	0	0	1	1	1	0	0	0	0	0	1	1	1	0	1	0	0	0	0	0
berlandieri	vber28	0	0	0	0	0	0	0	0	0	0	0	0	0	0	0	0	0	0	0	0	0	0	0	0	0	0	0	0	0	0	0	0	0	0	0	0	0	0	0	0	0	0	0	0	0	0	0	0
berlandieri	vber29	0	0	0	0	0	0	0	0	0	0	0	0	0	0	0	0	0	0	0	0	0	0	0	0	0	0	0	0	0	0	0	0	0	0	0	0	0	0	0	0	0	0	0	0	0	0	0	0
girdiana	vgir01	0	0	0	0	0	0	0	0	0	0	0	0	0	1	1	0	0	0	0	0	0	0	0	0	0	0	0	0	0	0	0	0	0	0	0	0	0	0	0	0	0	0	0	0	1	1	1	1
girdiana	vgir02	1	1	1	1	1	1	1	1	1	1	1	1	1	0	0	1	1	1	1	1	1	1	1	1	1	1	1	1	1	1	1	1	1	1	1	1	1	1	1	1	1	1	1	1	0	0	0	0
girdiana	vgir06	0	0	0	0	0	0	0	0	0	0	0	0	0	1	1	0	0	0	0	0	0	0	0	0	0	0	0	0	0	0	0	0	0	0	0	0	0	0	0	0	0	0	0	0	1	1	1	1
girdiana	vgir10	1	1	1	1	1	1	1	1	1	1	1	1	1	0	0	1	1	1	1	1	1	1	1	1	1	1	1	1	1	1	1	1	1	1	1	1	1	1	1	1	1	1	1	1	0	0	0	0
girdiana	vgir11	0	0	0	0	0	0	0	0	0	0	0	0	0	0	0	0	0	0	0	0	0	0	0	0	0	0	0	0	0	0	0	0	0	0	0	0	0	0	0	0	0	0	0	0	0	0	0	0
girdiana	vgir12	0	0	0	0	0	0	0	0	0	0	0	0	0	0	0	1	1	0	1	1	1	0	0	0	0	0	0	0	0	0	1	1	1	0	0	0	0	0	1	1	1	1	1	1	0	0	0	0
girdiana	vgir14	0	0	0	0	0	0	0	0	0	0	0	0	0	1	1	0	0	0	0	0	0	0	0	0	0	0	0	0	0	0	0	0	0	0	0	0	0	0	0	0	0	0	0	0	1	1	1	1
girdiana	vgir15	0	0	0	0	0	0	0	0	0	0	0	0	0	1	1	0	0	0	0	0	0	0	0	0	0	0	0	0	0	0	0	0	0	0	0	0	0	0	0	0	0	0	0	0	1	1	1	1
girdiana	vgir16	1	1	1	1	1	1	1	1	1	1	1	1	1	1	1	1	1	1	1	1	1	1	1	1	1	1	1	1	1	1	1	1	1	1	1	1	1	1	1	1	1	1	1	1	1	1	1	1
girdiana	vgir17	1	1	1	1	1	1	1	1	1	1	1	1	1	1	1	1	1	1	1	1	1	1	1	1	1	1	1	1	1	1	1	1	1	1	1	1	1	1	1	1	1	1	1	1	1	1	1	1
girdiana	vgir19	1	1	1	1	1	1	1	1	1	1	1	1	1	1	1	1	1	1	1	1	1	1	1	1	1	1	1	1	1	1	1	1	1	1	1	1	1	1	1	1	1	1	1	1	1	1	1	1
girdiana	vgir20	1	1	1	1	1	1	1	1	1	1	1	1	1	0	0	1	1	1	1	1	1	1	1	1	1	1	1	1	1	1	1	1	1	1	1	1	1	1	1	1	1	1	1	1	0	0	0	0
girdiana	vgir21	0	0	0	0	0	0	0	0	0	0	0	0	0	1	1	0	0	0	0	0	0	0	0	0	0	0	0	0	0	0	0	0	0	0	0	0	0	0	0	0	0	0	0	0	1	1	1	1
girdiana	vgir22	1	1	1	1	1	1	1	1	1	1	1	1	1	1	1	1	1	1	1	1	1	1	1	1	1	1	1	1	1	1	1	1	1	1	1	1	1	1	1	1	1	1	1	1	1	1	1	1
girdiana	vgir23	1	1	1	1	1	1	1	1	0	1	0	1	1	1	1	0	0	0	0	1	1	0	0	0	0	0	0	0	0	0	0	0	0	1	1	1	1	1	0	0	0	0	0	0	1	1	1	1
girdiana	vgir25	0	0	0	0	0	0	0	0	0	0	0	0	0	1	1	0	0	0	0	0	0	0	0	0	0	0	0	0	0	0	0	0	0	0	0	0	0	0	0	0	0	0	0	0	1	1	1	1
girdiana	vgir26	1	1	1	1	1	1	1	1	1	1	1	1	1	0	0	1	1	1	1	1	1	1	1	1	1	1	1	1	1	1	1	1	1	1	1	1	1	1	1	1	1	1	1	1	0	0	0	0
girdiana	vgir27	1	1	1	1	1	1	1	1	1	1	1	1	1	1	1	1	1	1	1	1	1	1	1	1	1	1	1	1	1	1	1	1	1	1	1	1	1	1	1	1	1	1	1	1	1	1	1	1
monticola	vmon01	0	0	0	0	0	0	0	0	0	0	0	0	0	1	1	0	0	0	0	0	0	0	0	0	0	0	0	0	0	0	0	0	0	0	0	0	0	0	0	0	0	0	0	0	1	1	1	1
monticola	vmon02	0	0	0	0	0	0	0	0	0	0	0	0	0	1	1	0	0	0	0	0	0	0	0	0	0	0	0	0	0	0	0	0	0	0	0	0	0	0	0	0	0	0	0	0	1	1	1	1
monticola	vmon04	0	0	0	0	0	0	0	0	0	0	0	0	0	1	1	0	0	0	0	1	1	0	0	0	0	0	0	0	0	0	0	0	0	0	0	0	0	0	0	0	0	0	0	0	1	1	1	1
monticola	vmon05	0	0	0	0	0	0	0	0	0	0	0	0	0	1	1	0	0	0	0	0	0	0	0	0	0	0	0	0	0	0	0	0	0	0	0	0	0	0	0	0	0	0	0	0	1	1	1	1
monticola	vmon06	0	0	0	0	0	0	0	0	0	0	0	0	0	1	1	0	0	0	0	0	0	0	0	0	0	0	0	0	0	0	0	0	0	0	0	0	0	0	0	0	0	0	0	0	1	1	1	1
monticola	vmon07	0	0	0	0	0	0	0	0	0	0	0	0	0	1	1	0	0	0	0	0	0	0	0	0	0	0	0	0	0	0	0	0	0	0	0	0	0	0	0	0	0	0	0	0	1	1	1	1
mustangensis	vcan02	0	0	0	0	0	0	0	0	0	0	0	0	0	1	1	0	0	0	0	0	0	0	0	0	0	0	0	0	0	0	0	0	0	0	0	0	0	0	0	0	0	0	0	0	1	1	1	1
mustangensis	vcan03	0	0	0	0	0	0	0	0	0	0	0	0	0	0	0	0	0	0	0	0	0	0	0	0	0	0	0	0	0	0	0	0	0	0	0	0	0	0	0	0	0	0	0	0	0	0	0	0
mustangensis	vcan04	0	0	0	0	0	0	0	0	0	0	0	0	0	0	0	0	0	0	0	0	0	0	0	0	0	0	0	0	0	0	0	0	0	0	0	0	0	0	0	0	0	0	0	0	0	0	0	0
mustangensis	vcan08	0	0	0	0	0	0	0	0	0	0	0	0	0	1	1	0	0	0	0	0	0	0	0	0	0	0	0	0	0	0	0	0	0	0	0	0	0	0	0	0	0	0	0	0	1	1	1	1
mustangensis	vcan09	0	0	0	0	0	0	0	0	0	0	0	0	0	1	1	0	0	0	0	0	0	0	0	0	0	0	0	0	0	0	0	0	0	0	0	0	0	0	0	0	0	0	0	0	1	1	1	1
mustangensis	vcan10	0	0	0	0	0	0	0	0	0	0	0	0	0	0	0	0	0	0	0	0	0	0	0	0	0	0	0	0	0	0	0	0	0	0	0	0	0	0	0	0	0	0	0	0	0	0	0	0
mustangensis	vcan11	0	0	0	0	0	0	0	0	0	0	0	0	0	1	1	0	0	0	0	0	0	0	0	0	0	0	0	0	0	0	0	0	0	0	0	0	0	0	0	0	0	0	0	0	1	1	1	1
mustangensis	vcan12	0	0	0	0	0	0	0	0	0	0	0	0	0	1	1	0	0	0	0	0	0	0	0	0	0	0	0	0	0	0	0	0	0	0	0	0	0	0	0	0	0	0	0	0	1	1	1	1
mustangensis	vcan13	0	0	0	0	0	0	0	0	0	0	0	0	0	0	0	0	0	0	0	0	0	0	0	0	0	0	0	0	0	0	0	0	0	0	0	0	0	0	0	0	0	0	0	0	1	0	0	0
mustangensis	vcan14	0	0	0	0	0	0	0	0	0	0	0	0	0	0	1	0	0	0	0	0	0	0	0	0	0	0	0	0	0	0	0	0	0	0	0	0	0	0	0	0	0	0	0	0	1	1	1	1
mustangensis	vcan15	0	0	0	0	0	0	0	0	0	0	0	0	0	1	1	0	0	0	0	0	0	0	0	0	0	0	0	0	0	0	0	0	0	0	0	0	0	0	0	0	0	0	0	0	1	1	1	1
mustangensis	vcan16	0	0	0	0	0	0	0	0	0	0	0	0	0	0	0	0	0	0	0	0	0	0	0	0	0	0	0	0	0	0	0	0	0	0	0	0	0	0	0	0	0	0	0	0	0	0	0	0
mustangensis	vcan17	0	0	0	0	0	0	0	0	0	0	0	0	0	1	1	0	0	0	0	0	0	0	0	0	0	0	0	0	0	0	0	0	0	0	0	0	0	0	0	0	0	0	0	0	1	1	1	1
mustangensis	vcan19	0	0	0	0	0	0	0	0	0	0	0	0	0	0	0	0	0	0	0	0	0	0	0	0	0	0	0	0	0	0	0	0	0	0	0	0	0	0	0	0	0	0	0	0	0	0	0	0
mustangensis	vcan20	0	0	0	0	0	0	0	0	0	0	0	0	0	0	0	0	0	0	0	0	0	0	0	0	0	0	0	0	0	0	0	0	0	0	0	0	0	0	0	0	0	0	0	0	0	0	0	0
mustangensis	vcan21	0	0	0	0	0	0	0	0	0	0	0	0	0	1	1	0	0	0	0	0	0	0	0	0	0	0	0	0	0	0	0	0	0	0	0	0	0	0	0	0	0	0	0	0	1	1	1	1
mustangensis	vcan23	0	0	0	0	0	0	0	0	0	0	0	0	0	1	1	0	0	0	0	0	0	0	0	0	0	0	0	0	0	0	0	0	0	0	0	0	0	0	0	0	0	0	0	0	1	1	1	1
mustangensis	vcan24	0	0	0	0	0	0	0	0	0	0	0	0	0	1	1	0	0	0	0	0	0	0	0	0	0	0	0	0	0	0	0	0	0	0	0	0	0	0	0	0	0	0	0	0	1	1	1	1
mustangensis	vcan25	0	0	0	0	0	0	0	0	0	0	0	0	0	1	1	0	0	0	0	0	0	0	0	0	0	0	0	0	0	0	0	0	0	0	0	0	0	0	0	0	0	0	0	0	1	1	1	1
mustangensis	vcan26	0	0	0	0	0	0	0	0	0	0	0	0	0	0	0	0	0	0	0	0	0	0	0	0	0	0	0	0	0	0	0	0	0	0	0	0	0	0	0	0	0	0	0	0	0	0	0	0
mustangensis	vcan27	0	0	0	0	0	0	0	0	0	0	0	0	0	0	0	1	1	0	1	1	1	0	0	0	0	0	0	0	0	0	1	1	1	0	0	0	0	0	1	1	1	0	1	0	0	0	0	0
mustangensis	vcan28	0	0	0	0	0	0	0	0	0	0	0	0	0	1	1	0	0	0	0	0	0	0	0	0	0	0	0	0	0	0	0	0	0	0	0	0	0	0	0	0	0	0	0	0	1	1	1	1
mustangensis	vcan29	0	0	0	0	0	0	0	0	0	0	0	0	0	1	1	0	0	0	0	0	0	0	0	0	0	0	0	0	0	0	0	0	0	0	0	0	0	0	0	0	0	0	0	0	1	1	1	1
mustangensis	vcan30	0	0	0	0	0	0	0	0	0	0	0	0	0	1	1	0	0	0	0	0	0	0	0	0	0	0	0	0	0	0	0	0	0	0	0	0	0	0	0	0	0	0	0	0	1	1	1	1
mustangensis	vcan31	0	0	0	0	0	0	0	0	0	0	0	0	0	0	0	0	0	0	0	0	0	0	0	0	0	0	0	0	0	0	0	0	0	0	0	0	0	0	0	0	0	0	0	0	0	0	0	0
riparia	vrip01	0	0	0	0	0	0	0	0	0	0	0	0	0	1	1	0	0	0	0	0	0	0	0	0	0	0	0	0	0	0	0	0	0	0	0	0	0	0	0	0	0	0	0	0	1	1	1	1
riparia	vrip02	0	0	0	0	0	0	0	0	0	0	0	0	0	0	0	0	0	0	0	1	1	0	0	0	0	0	0	0	0	0	0	0	0	0	0	0	0	0	0	0	0	0	0	0	0	0	0	0
riparia	vrip04	0	0	0	0	0	0	0	0	0	0	0	0	0	1	1	0	0	0	0	0	0	0	0	0	0	0	0	0	0	0	0	0	0	0	0	0	0	0	0	0	0	0	0	0	1	1	1	1
riparia	vrip05	0	0	0	0	0	0	0	0	0	0	0	0	0	1	1	0	0	0	0	0	0	0	0	0	0	0	0	0	0	0	0	0	0	0	0	0	0	0	0	0	0	0	0	0	1	1	1	1
riparia	vrip06	0	0	0	0	0	0	0	0	0	0	0	0	0	0	0	0	0	0	0	0	0	0	0	0	0	0	0	0	0	0	0	0	0	1	1	1	1	1	0	0	0	0	0	0	0	0	0	0
riparia	vrip07	0	0	0	0	0	0	0	0	0	0	0	0	0	0	0	0	0	0	0	1	1	0	0	0	0	0	0	0	0	0	0	0	0	0	0	0	0	0	0	0	0	0	0	0	0	0	0	0
riparia	vrip08	0	0	0	0	0	0	0	0	0	0	0	0	0	0	0	0	0	0	0	0	0	0	0	0	0	0	0	0	0	0	0	0	0	0	0	0	0	0	0	0	0	0	0	0	0	0	0	0
riparia	vrip09	0	0	0	0	0	0	0	0	0	0	0	0	0	1	1	0	0	0	0	0	0	0	0	0	0	0	0	0	0	0	0	0	0	0	0	0	0	0	0	0	0	0	0	0	0	0	0	0
riparia	vrip10	0	0	0	0	0	0	0	0	0	0	0	0	0	0	0	0	0	0	0	0	0	0	0	0	0	0	0	0	0	0	0	0	0	0	0	0	0	0	0	0	0	0	0	0	0	0	0	0
riparia	vrip11	0	0	0	0	0	0	0	0	0	0	0	0	0	0	0	0	0	0	0	0	0	0	0	0	0	0	0	0	0	0	0	0	0	0	0	0	0	0	0	0	0	0	0	0	0	0	0	0
riparia	vrip12	0	0	0	0	0	0	0	0	0	0	0	0	0	0	0	0	0	0	0	0	0	0	0	0	0	0	0	0	0	0	0	0	0	0	0	0	0	0	0	0	0	0	0	0	0	0	0	0
riparia	vrip13	0	0	0	0	0	0	0	0	0	0	0	0	0	1	1	0	0	0	0	0	0	0	0	0	0	0	0	0	0	0	0	0	0	0	0	0	0	0	0	0	0	0	0	0	1	1	1	1
riparia	vrip14	0	0	0	0	0	0	0	0	0	0	0	0	0	1	1	0	0	0	0	1	1	0	0	0	0	0	0	0	0	0	0	0	0	0	0	0	0	0	0	0	0	0	0	0	1	1	1	1
riparia	vrip16	1	1	1	1	1	1	1	1	1	1	1	1	1	0	0	1	1	1	1	1	1	1	1	1	1	1	1	1	1	1	1	1	1	0	0	0	0	0	1	1	1	1	1	1	0	0	0	0
riparia	vrip17	0	0	0	0	0	0	0	0	0	0	0	0	0	0	0	0	0	0	0	0	0	0	0	0	0	0	0	0	0	0	0	0	0	0	0	0	0	0	0	0	0	0	0	0	0	0	0	0
riparia	vrip18	1	1	1	1	1	1	1	1	1	1	1	1	1	0	0	1	1	1	1	1	1	1	1	1	1	1	1	1	1	1	1	1	1	0	0	0	0	0	1	1	1	1	1	1	0	0	0	0
riparia	vrip19	0	0	0	0	0	0	0	0	0	0	0	0	0	0	0	0	0	0	0	0	0	0	0	0	0	0	0	0	0	0	0	0	0	0	0	0	0	0	0	0	0	0	0	0	0	0	0	0
riparia	vrip21	0	0	0	0	0	0	0	0	0	0	0	0	0	0	0	0	0	0	0	1	1	0	0	0	0	0	0	0	0	0	0	0	0	0	0	0	0	0	0	0	0	0	0	0	0	0	0	0
riparia	vrip23	0	0	0	0	0	0	0	0	0	0	0	0	0	1	1	0	0	0	0	0	0	0	0	0	0	0	0	0	0	0	0	0	0	0	0	0	0	0	0	0	0	0	0	0	1	1	1	1
rotundifolia	B00174T	0	0	0	0	0	0	0	0	0	0	0	0	0	0	0	0	0	0	0	0	0	0	0	0	0	0	0	0	0	0	0	0	0	0	0	0	0	0	0	0	0	0	0	0	0	0	0	0
rotundifolia	B00FFX1	0	0	0	0	0	0	0	0	0	0	0	0	0	0	0	0	0	0	0	0	0	0	0	0	0	0	0	0	0	0	0	0	0	0	0	0	0	0	0	0	0	0	0	0	0	0	0	0
rotundifolia	Carlos	0	0	0	0	0	0	0	0	0	0	0	0	0	0	0	0	0	0	0	0	0	0	0	0	0	0	0	0	0	0	0	0	0	0	0	0	0	0	0	0	0	0	0	0	0	0	0	0
rotundifolia	Dulcet	0	0	0	0	0	0	0	0	0	0	0	0	0	0	0	0	0	0	0	0	0	0	0	0	0	0	0	0	0	0	0	0	0	0	0	0	0	0	0	0	0	0	0	0	0	0	0	0
rotundifolia	Fry5	0	0	0	0	0	0	0	0	0	0	0	0	0	0	0	0	0	0	0	0	0	0	0	0	0	0	0	0	0	0	0	0	0	0	0	0	0	0	0	0	0	0	0	0	0	0	0	0
rotundifolia	Mchx	0	0	0	0	0	0	0	0	0	0	0	0	0	0	0	0	0	0	0	0	0	0	0	0	0	0	0	0	0	0	0	0	0	0	0	0	0	0	0	0	0	0	0	0	0	0	0	0
rotundifolia	Trayshed	0	0	0	0	0	0	0	0	0	0	0	0	0	0	0	0	0	0	0	0	0	0	0	0	0	0	0	0	0	0	0	0	0	0	0	0	0	0	0	0	0	0	0	0	0	0	0	0
rotundifolia	YugaxCarlos	0	0	0	0	0	0	0	0	0	0	0	0	0	0	0	0	0	0	0	0	0	0	0	0	0	0	0	0	0	0	0	0	0	0	0	0	0	0	0	0	0	0	0	0	0	0	0	0
vinifera	VvCh	0	0	0	0	0	0	0	0	0	0	0	0	0	0	0	0	0	0	0	0	0	0	0	0	0	0	0	0	0	0	0	0	0	0	0	0	0	0	0	0	0	0	0	0	0	0	0	0
vinifera	VvCS	0	0	0	0	0	0	0	0	0	0	0	0	0	0	0	0	0	0	0	0	0	0	0	0	0	0	0	0	0	0	0	0	0	0	0	0	0	0	0	0	0	0	0	0	0	0	0	0
vinifera	VvPs	0	0	0	0	0	0	0	0	0	0	0	0	0	0	0	0	0	0	0	0	0	0	0	0	0	0	0	0	0	0	0	0	0	0	0	0	0	0	0	0	0	0	0	0	0	0	0	0
vinifera	VvZf	0	0	0	0	0	0	0	0	0	0	0	0	0	0	0	0	0	0	0	0	0	0	0	0	0	0	0	0	0	0	0	0	0	0	0	0	0	0	0	0	0	0	0	0	0	0	0	0
vinifera	WalkerAB	1	1	1	1	1	1	1	1	1	1	1	1	1	0	0	1	1	1	1	1	1	1	1	1	1	1	1	1	1	1	1	1	1	1	1	1	1	1	1	1	1	1	1	1	0	0	0	0
vinifera	WalkerCB	1	1	1	1	1	1	1	1	1	1	1	1	1	0	0	1	1	1	1	1	1	1	1	1	1	1	1	1	1	1	1	1	1	1	1	1	1	1	1	1	1	1	1	1	0	0	0	0
vinifera	WalkerCN	1	1	1	1	1	1	1	1	1	1	1	1	1	0	0	1	1	1	1	1	1	1	1	1	1	1	1	1	1	1	1	1	1	1	1	1	1	1	1	1	1	1	1	1	0	0	0	0
vinifera	WalkerEN	1	1	1	1	1	1	1	1	1	1	1	1	1	0	0	1	1	1	1	1	1	1	1	1	1	1	1	1	1	1	1	1	1	1	1	1	1	1	1	1	1	1	1	1	0	0	0	0
vinifera	WalkerPN	1	1	1	1	1	1	1	1	1	1	1	1	1	0	0	1	1	1	1	1	1	1	1	1	1	1	1	1	1	1	1	1	1	1	1	1	1	1	1	1	1	1	1	1	0	0	0	0
[truncated: 67 more columns]

## Sheet: Supplementary Data S9
9. Gene expression of the homologous genes of V.ari-RGA14 and V.ari-RGA18 (Agüero et al., 2022) in V. arizonica b40-14. Transcript abundance is shown as Transcripts per Million (TPM). n = three genotypes for stems. n = 1 for b40-14 leaves.
	PD-resistant green stems															b40-14_leaves
	1 wpi			2 wpi			3 wpi			4 wpi			Mock 4 wpi
gene IDs	1	2	3	1	2	3	1	2	3	1	2	3	1	2	3
VITVarB40-14_v2.0.hap1.chr14.ver2.0.g238170	0	0.296042	0	0.042965	0	0.137061	0	0.072703	0	0	0	0.131685	0.064751	0	0	1.12611
VITVarB40-14_v2.0.hap1.chr14.ver2.0.g238120	0	0	0	0.039883	0	0	0	0.126845	0.029146	0.030603	0	0	0	0.024426	0	0

## Sheet: Supplementary Data S10
10. Significant SNPs from the multi-locus mixed-model GWAS on hap1.
Trait name	Method	RS#	Chromosome	Marker position (bp)	QTN effect	LOD score	'-log10(P)'	r2 (%)	MAF
PD	FASTmrEMMA	2_16734415	2	16734415	0.6244	4.2546	5.0184	1.2543	0.2635
PD	FASTmrEMMA	3_11525860	3	11525860	-0.6011	7.0846	7.9515	1.4075	0.3772
PD	FASTmrEMMA	4_8821210	4	8821210	-0.5996	4.105	4.8618	1.3621	0.3533
PD	FASTmrEMMA	4_10203932	4	10203932	-0.4668	4.0631	4.8177	0.7111	0.2695
PD	FASTmrEMMA	4_18892841	4	18892841	0.4302	6.1334	6.9709	0.7334	0.3952
PD	FASTmrEMMA	4_22998135	4	22998135	-1.6749e-05	4.1356	4.8937	9.7571e-10	0.2994
PD	FASTmrEMMA	5_2122356	5	2122356	-0.3603	3.9246	4.6724	0.5365	0.4731
PD	FASTmrEMMA	6_12704564	6	12704564	-0.1975	3.9143	4.6616	0.1454	0.3413
PD	FASTmrEMMA	11_10562288	11	10562288	0.5285	3.3115	4.0259	0.7831	0.2156
PD	FASTmrEMMA	12_16725541	12	16725541	0.8522	4.2564	5.0203	1.9527	0.2036
PD	FASTmrEMMA	12_23162569	12	23162569	-0.6317	4.5526	5.3299	1.6281	0.4371
PD	FASTmrEMMA	13_4841167	13	4841167	-0.3549	4.6519	5.4335	0.5219	0.491
PD	FASTmrEMMA	14_15270609	14	15270609	1.6206	4.7249	5.5097	1.7488	0.0419
PD	FASTmrEMMA	14_26669903	14	26669903	1.0646	8.3337	9.2341	2.7696	0.1796
PD	FASTmrEMMA	14_26677939	14	26677939	1.6903	11.5091	12.4767	11.8098	0.4731
PD	FASTmrEMMA	16_7439000	16	7439000	-0.176	4.7214	5.506	0.0654	0.1497
